# Supplementary material for: Global taxonomic and functional patterns in invertebrate assemblages from rocky-intertidal mussel beds
Source: Sci Rep. 2024 Jan 2;14:26. doi: 10.1038/s41598-023-50549-8 (PMC10761853; doi:10.1038/s41598-023-50549-8)
Supplement: Supplementary file 2 — Supplementary Table S1. [file 41598_2023_50549_MOESM2_ESM.xlsx]

## Sheet: Description of each sheet
Article title: Global taxonomic and functional patterns in invertebrate assemblages from rocky-intertidal mussel beds
Authors: Nicole M. Cameron, Ricardo A. Scrosati, Nelson Valdivia, and Zechariah D. Meunier
Description of the contents of each sheet included in this Excel file
1. Abundance of identified taxa
Abundance of invertebrate taxa (number of individuals per plot) identified by 10 different surveys in replicate plots collected in rocky-intertidal mussel beds.
The source of data for each coast (each survey) is specfied in the Supplementary Note.
2. List of taxonomic groups
List of the 28 coarse taxonomic groups that we used to group the various taxa identified by the surveys.
The identified taxa that belonged to each of these taxonomic groups are indicated in the "Abundance of identified taxa" sheet.
3. Abundance of taxonomic groups
Abundance of the 28 coarse taxonomic groups (number of individuals per plot) in the replicate plots referred to in the "Abundance of identified taxa" sheet.
4. Trait categories
Trait categories assigned to each identified taxon.
5. ANOVAs
Summary results for the permutational one-way analyses of variance (ANOVAs) that evaluated if the relative abundance of the 28 taxonomic groups and trait categories differed among coasts.

## Sheet: 1. Abundance of identified taxa
Coast (survey)	Plot ID	Site	Sampling date	Plot area (cm2)	Annelida
					Oligochaeta				Polychaeta
					Naididae	Oligochaeta sp. 1	Oligochaeta sp. 2	Oligochaeta sp. 3	Alitta sp.	Aphelochaeta multifilis	Armandia brevis	Boccardia polybranchia	Boccardia proboscidea	Chrysopetalum occidentale	Cirratulidae	Cirratulus cirratus	Cirriformia	Cistenides granulata	Fabricia stellaris	Glyceridae	Grubeopolynoe tuta	Halosydna sp.	Halosydna brevisetosa	Halosydnella australis	Harmothoe extenuata	Harmothoe multisetosa	Harmothoe sp.	Hediste limnicola	Hesperonoe adventor	Idanthyrsus macropaleus	Laonome kroyeri	Lepidasthenia longicirrata	Lepidonotus sp.	Lepidonotus clava	Lepidonotus squamatus	Micropodarke dubia	Neanthes sp. 1	Neanthes sp. 2	Nereididae	Nereididae juv	Nereis heterocirrata	Nereis sp. 1	Nereis sp. 2	Nereis sp. 3	Nereis sp. 4	Nereis vexillosa	Nereis zonata	Nicolea macrobranchia	Orbiniidae sp. 1
Washington	W1	Shi-Shi Beach	July 1974	1000	0	0	5	0	0	0	0	0	0	0	0	0	0	0	0	0	0	0	0	0	0	0	0	0	0	0	0	0	0	0	0	0	0	0	0	0	0	0	0	0	0	8	0	0	0
Washington	W2	Shi-Shi Beach	April 1975	1000	0	0	0	0	0	0	0	0	1	0	0	0	0	0	0	0	0	0	0	0	0	0	0	0	0	0	0	0	0	0	0	0	0	0	0	0	0	0	0	0	0	12	0	0	0
Washington	W3	Shi-Shi Beach	September 1975	1000	0	0	0	0	0	0	0	0	1	0	0	0	0	0	0	0	0	0	0	0	0	0	0	0	0	0	0	0	0	0	0	0	0	0	0	0	0	0	0	0	0	16	0	0	0
Washington	W4	Shi-Shi Beach	May 1976	1000	0	0	0	0	0	0	0	0	0	0	0	0	0	0	0	0	0	0	0	0	0	0	0	0	0	0	0	0	0	0	0	0	0	0	0	0	0	0	0	0	0	7	0	0	0
Washington	W5	Shi-Shi Beach	July 1976	1000	0	0	1	0	0	0	1	0	0	0	0	0	0	0	0	0	0	0	0	0	0	0	0	0	0	0	0	0	0	0	0	0	0	0	0	0	0	0	0	0	0	8	0	0	0
Washington	W6	Shi-Shi Beach	July 1974	1000	0	0	0	0	0	0	0	0	0	0	0	0	0	0	0	0	0	0	0	0	0	0	0	1	0	0	0	0	0	0	0	0	0	0	0	0	0	0	0	0	0	28	0	0	0
Washington	W7	Shi-Shi Beach	April 1975	1000	0	0	0	0	0	1	0	0	0	0	0	0	0	0	0	0	0	0	1	0	0	0	0	0	0	0	0	0	0	0	0	0	0	0	0	0	0	0	0	0	0	8	0	0	0
Washington	W8	Shi-Shi Beach	September 1975	1000	0	0	0	0	0	0	0	0	0	0	0	0	0	0	0	0	0	0	0	0	0	0	0	0	0	0	0	0	0	0	0	0	0	0	0	0	0	0	0	0	0	2	0	0	0
Washington	W9	Shi-Shi Beach	May 1976	1000	0	0	1	0	0	0	0	0	6	0	0	0	0	0	0	0	0	0	0	0	0	0	0	0	0	0	0	0	0	0	0	0	0	0	0	0	0	0	0	0	0	13	0	0	0
Washington	W10	Shi-Shi Beach	July 1976	1000	0	0	1	0	0	2	0	0	1	0	0	0	0	0	0	0	0	0	0	0	1	0	0	5	0	0	0	0	0	0	0	0	0	0	0	0	0	0	0	0	0	18	0	0	0
Washington	W11	Shi-Shi Beach	July 1974	1000	0	0	0	0	0	0	0	0	0	0	0	0	0	0	0	0	0	0	4	0	0	0	0	0	0	2	0	0	0	0	5	0	0	0	0	0	0	0	0	0	0	23	0	0	0
Washington	W12	Shi-Shi Beach	April 1975	1000	0	0	0	0	0	0	7	0	0	0	0	0	0	0	0	0	0	0	3	0	0	0	0	0	0	1	0	0	0	0	4	0	0	0	0	0	0	0	0	0	0	17	0	0	0
Washington	W13	Shi-Shi Beach	September 1975	1000	0	0	5	0	0	0	0	0	0	0	0	0	0	0	0	0	0	0	1	0	0	0	0	0	0	3	0	0	0	0	15	0	0	0	0	0	0	0	0	2	0	7	0	0	0
Washington	W14	Shi-Shi Beach	May 1976	1000	0	0	0	0	0	0	0	0	0	0	0	0	0	0	0	0	0	0	6	0	0	0	0	0	0	1	0	0	0	0	14	0	0	0	0	0	0	0	0	0	0	35	0	0	0
Washington	W15	Shi-Shi Beach	July 1976	1000	0	0	0	0	0	0	0	0	0	0	0	0	0	0	0	0	0	0	13	0	0	0	0	0	0	0	0	0	0	0	0	0	0	0	0	0	0	0	0	0	0	30	0	0	0
Washington	W16	Tatoosh Island	July 1974	1000	0	0	0	0	0	0	0	0	0	0	0	0	0	0	0	0	0	0	0	0	0	0	0	0	0	0	0	0	0	0	0	0	0	0	0	0	0	0	0	0	0	0	0	0	0
Washington	W17	Tatoosh Island	April 1975	1000	0	0	0	0	0	0	0	0	0	0	0	0	0	0	0	0	0	0	0	0	0	0	0	0	0	0	0	0	0	0	0	0	0	0	0	0	0	0	0	0	0	0	0	0	0
Washington	W18	Tatoosh Island	September 1975	1000	0	0	5	0	0	0	0	0	0	0	0	0	0	0	0	0	0	0	0	0	0	0	0	0	0	0	0	0	0	0	0	0	0	0	0	0	0	0	0	0	0	0	0	0	0
Washington	W19	Tatoosh Island	May 1976	1000	0	0	10	0	0	0	0	0	0	0	0	0	0	0	0	0	0	0	0	0	0	0	0	0	0	0	0	0	0	0	0	0	0	0	0	0	0	0	0	0	0	0	0	0	0
Washington	W20	Tatoosh Island	July 1976	1000	0	0	464	0	0	0	0	0	0	0	0	0	0	0	0	0	0	0	0	0	0	0	0	0	0	0	0	0	0	0	0	0	0	0	0	0	0	0	0	0	0	0	0	0	0
Washington	W21	Tatoosh Island	July 1974	1000	0	0	0	0	0	0	0	0	0	0	0	0	0	0	0	0	0	0	0	0	0	0	0	0	0	0	0	0	0	0	0	0	0	0	0	0	0	0	0	0	0	1	0	0	0
Washington	W22	Tatoosh Island	April 1975	1000	0	0	1	0	0	0	0	0	0	0	0	0	0	0	0	0	0	0	0	0	0	0	0	0	0	0	0	0	0	0	0	0	0	0	0	0	0	0	0	0	0	1	0	0	0
Washington	W23	Tatoosh Island	September 1975	1000	0	0	4	0	0	0	0	0	0	0	0	0	0	0	0	0	0	0	0	0	0	0	0	0	0	0	0	0	0	0	0	0	0	0	0	0	0	0	0	0	0	3	0	0	0
Washington	W24	Tatoosh Island	May 1976	1000	0	0	5	0	0	0	0	0	0	0	0	0	0	0	0	0	0	0	0	0	0	0	0	0	0	0	0	0	0	0	0	0	0	0	0	0	0	0	0	0	0	5	0	0	0
Washington	W25	Tatoosh Island	July 1976	1000	0	0	1	0	0	0	0	0	0	0	0	0	0	0	0	0	0	0	0	0	0	0	0	0	0	0	0	0	0	0	0	0	0	0	0	0	0	0	0	0	0	6	0	0	0
Washington	W26	Tatoosh Island	July 1974	1000	0	0	0	0	0	0	0	0	0	0	0	0	0	0	0	0	0	0	0	0	0	0	0	0	0	0	0	0	0	0	0	0	0	0	0	0	0	0	0	0	0	15	0	0	0
Washington	W27	Tatoosh Island	April 1975	1000	0	0	0	0	0	0	0	0	0	0	0	0	0	0	0	0	0	0	1	0	0	0	0	0	0	0	0	0	0	0	0	0	0	0	0	0	0	0	0	0	0	4	0	0	0
Washington	W28	Tatoosh Island	September 1975	1000	0	0	0	0	0	0	0	0	0	1	0	0	0	0	0	0	0	0	1	0	0	0	0	0	0	0	0	0	0	0	0	0	0	0	0	0	0	0	0	0	0	8	0	0	0
Washington	W29	Tatoosh Island	May 1976	1000	0	0	0	0	0	0	0	0	0	0	0	1	0	0	0	0	0	0	0	0	0	0	0	0	0	0	0	0	0	0	0	0	0	0	0	0	0	1	0	0	0	9	0	0	0
Washington	W30	Tatoosh Island	July 1976	1000	0	0	0	0	0	0	0	0	0	0	0	0	0	0	0	0	0	0	0	0	0	0	0	0	0	0	0	0	0	0	0	1	0	0	0	0	0	0	0	0	0	4	0	0	0
Washington	W31	Tatoosh Island	July 1974	1000	0	0	0	0	0	0	0	0	0	0	0	0	0	0	0	0	0	0	0	0	0	1	0	0	0	0	0	0	0	0	0	0	0	0	0	0	0	0	0	0	0	1	0	0	0
Washington	W32	Tatoosh Island	April 1975	1000	0	0	0	0	0	0	0	0	0	0	0	0	0	0	0	0	0	0	0	0	0	0	0	0	0	0	0	0	0	0	0	0	0	0	0	0	0	0	0	0	0	0	0	0	0
Washington	W33	Tatoosh Island	May 1976	1000	0	0	7	0	0	0	0	0	0	0	0	0	0	0	0	0	0	0	0	0	0	0	0	0	0	0	0	0	0	0	0	0	0	0	0	0	0	0	0	0	0	0	0	0	0
Washington	W34	Tatoosh Island	July 1976	1000	0	0	2	0	0	0	0	0	0	0	0	0	0	0	0	0	0	0	0	0	0	0	0	0	0	0	0	0	0	0	0	0	0	0	0	0	0	0	0	0	0	0	0	0	0
Washington	W35	Tatoosh Island	July 1974	1000	0	0	0	0	0	0	0	0	0	0	0	0	0	0	0	0	0	0	2	0	0	0	0	0	0	0	0	0	0	0	0	0	0	0	0	0	0	0	0	0	0	0	0	0	0
Washington	W36	Tatoosh Island	April 1975	1000	0	0	0	0	0	0	0	0	0	0	0	0	0	0	0	0	0	0	0	0	0	0	0	0	0	0	0	0	0	0	0	0	0	0	0	0	0	0	0	0	0	2	0	0	0
Washington	W37	Tatoosh Island	September 1975	1000	0	0	2	0	0	0	0	0	0	0	0	0	0	0	0	0	0	0	1	0	0	0	0	0	0	2	0	0	0	0	0	0	0	0	0	0	0	0	0	0	0	3	0	0	0
Washington	W38	Tatoosh Island	May 1976	1000	0	0	9	0	0	0	0	0	0	0	0	0	0	0	0	0	0	0	0	0	0	0	0	1	0	0	0	0	0	0	0	0	0	0	0	0	0	0	0	0	0	1	0	0	0
Washington	W39	Tatoosh Island	July 1976	1000	0	0	3	0	0	0	0	0	0	0	0	0	0	0	0	0	0	0	3	0	1	0	0	0	0	0	0	0	0	0	2	0	0	0	0	0	0	0	0	0	0	5	0	0	0
Washington	W40	Tatoosh Island	July 1974	1000	0	0	5	0	0	0	0	0	0	0	0	0	0	0	0	0	0	0	0	0	0	0	0	0	0	0	0	0	0	0	0	0	0	0	0	0	0	0	0	0	0	3	0	0	0
Washington	W41	Tatoosh Island	April 1975	1000	0	0	0	0	0	0	0	0	0	0	0	0	0	0	0	0	0	0	69	0	0	0	0	0	0	0	0	0	0	0	2	0	0	0	0	0	0	0	0	0	0	4	0	0	0
Washington	W42	Tatoosh Island	September 1975	1000	0	0	0	0	0	0	0	0	0	0	0	0	0	0	0	0	0	0	32	0	0	0	0	1	0	0	0	0	0	0	0	0	0	0	0	0	0	0	0	0	0	4	0	0	0
Washington	W43	Tatoosh Island	May 1976	1000	0	0	0	0	0	0	0	0	0	0	0	0	0	0	0	0	0	0	90	0	0	0	0	0	0	0	0	0	0	0	2	0	0	0	0	0	0	1	0	0	0	7	0	0	0
Washington	W44	Tatoosh Island	July 1976	1000	0	0	0	0	0	0	0	0	0	0	0	0	0	1	0	0	3	0	38	0	0	0	0	0	4	0	0	3	0	0	10	0	0	0	0	0	0	1	0	0	0	11	0	0	0
Washington	W45	Tatoosh Island	July 1974	1000	0	0	0	0	0	1	0	0	0	0	0	0	0	0	0	0	0	0	13	0	0	0	0	0	0	0	1	0	0	0	3	0	0	0	0	0	0	0	0	0	0	2	0	0	0
Washington	W46	Tatoosh Island	April 1975	1000	0	0	16	0	0	0	0	0	0	0	0	0	0	0	0	0	0	0	0	0	0	0	0	0	0	0	0	0	0	0	0	0	0	0	0	0	0	0	0	0	0	1	0	0	0
Washington	W47	Tatoosh Island	September 1975	1000	0	0	24	0	0	0	0	0	0	0	0	0	0	0	0	0	0	0	0	0	0	0	0	0	0	0	0	0	0	0	0	0	0	0	0	0	0	0	0	0	0	0	0	0	0
Washington	W48	Tatoosh Island	May 1976	1000	0	0	0	0	0	0	0	0	0	0	0	0	0	0	0	0	0	0	0	0	0	0	0	0	0	0	0	0	0	0	0	0	0	0	0	0	0	0	0	0	0	0	0	0	0
Washington	W49	Tatoosh Island	July 1976	1000	0	0	9	0	0	0	0	0	0	0	0	0	0	0	0	0	0	0	0	0	0	0	0	0	0	0	0	0	0	0	0	0	0	0	0	0	0	0	0	0	0	0	0	0	0
Washington	W50	Tatoosh Island	July 1974	1000	0	0	0	0	0	0	0	0	0	0	0	0	0	0	0	0	0	0	0	0	0	0	0	0	0	0	0	0	0	0	0	0	0	0	0	0	0	0	0	0	0	3	0	0	0
Washington	W51	Tatoosh Island	April 1975	1000	0	0	0	0	0	0	0	0	0	0	0	0	0	0	0	0	0	0	2	0	0	0	0	0	0	0	0	0	0	0	0	0	0	0	0	0	0	0	0	0	0	0	0	0	0
Washington	W52	Tatoosh Island	September 1975	1000	0	0	0	0	0	0	0	0	0	0	0	0	0	0	0	0	0	0	2	0	0	0	0	0	0	0	0	0	0	0	0	0	0	0	0	0	0	0	0	0	0	0	0	0	0
Washington	W53	Tatoosh Island	May 1976	1000	0	0	0	0	0	0	0	0	0	0	0	0	0	0	0	0	0	0	0	0	0	0	0	0	0	0	0	0	0	0	0	0	0	0	0	0	0	0	0	0	0	0	0	0	0
Washington	W54	Tatoosh Island	July 1976	1000	0	0	2	0	0	0	0	0	0	0	0	0	0	0	0	0	0	0	0	0	0	0	0	0	0	0	0	0	0	0	0	0	0	0	0	0	0	0	0	0	0	1	0	0	0
Oregon	O1	Boiler Bay	May/June 2020	100	0	0	0	0	0	0	0	0	0	0	0	0	0	0	0	0	0	0	0	0	0	0	0	0	0	0	0	0	0	0	0	0	0	0	0	0	0	0	0	0	0	0	0	0	0
Oregon	O2	Boiler Bay	May/June 2020	100	0	0	0	0	0	0	0	0	0	0	0	0	0	0	0	0	0	0	0	0	0	0	0	0	0	0	0	0	0	0	0	0	0	0	0	0	0	0	0	0	0	0	0	0	0
Oregon	O3	Boiler Bay	May/June 2020	100	0	0	0	0	0	0	0	0	0	0	0	0	0	0	0	0	0	0	0	0	0	0	0	0	0	0	0	0	0	0	0	0	0	0	0	0	0	0	0	0	0	0	0	0	0
Oregon	O4	Boiler Bay	May/June 2020	100	0	0	0	0	0	0	0	0	0	0	0	0	0	0	0	0	0	0	0	0	0	0	0	0	0	0	0	0	0	0	0	0	0	0	0	0	0	0	0	0	0	0	0	0	0
Oregon	O5	Boiler Bay	May/June 2020	100	0	0	0	0	0	0	0	0	0	0	0	0	0	0	0	0	0	0	0	0	0	0	0	0	0	0	0	0	0	0	0	0	0	1	0	0	0	0	0	0	0	0	0	0	0
Oregon	O6	Fogarty Creek	May/June 2020	100	0	0	0	0	0	0	0	0	0	0	0	0	0	0	0	0	0	0	0	0	0	0	0	0	0	0	0	0	0	0	0	0	0	1	0	0	0	0	0	0	0	0	0	0	0
Oregon	O7	Fogarty Creek	May/June 2020	100	0	0	0	0	0	0	0	0	0	0	0	0	0	0	0	0	0	0	0	0	0	0	0	0	0	0	0	0	0	0	0	0	0	0	0	0	0	0	0	0	0	0	0	0	0
Oregon	O8	Fogarty Creek	May/June 2020	100	0	0	0	0	0	0	0	0	0	0	0	0	0	0	0	0	0	0	0	0	0	0	0	0	0	0	0	0	0	0	0	0	0	1	0	0	0	0	0	0	0	0	0	0	0
Oregon	O9	Fogarty Creek	May/June 2020	100	0	0	0	0	0	0	0	0	0	0	0	0	0	0	0	0	0	0	0	0	0	0	0	0	0	0	0	0	0	0	0	0	0	0	0	0	0	0	0	0	0	0	0	0	0
Oregon	O10	Fogarty Creek	May/June 2020	100	0	0	0	0	0	0	0	0	0	0	0	0	0	0	0	0	0	0	0	0	0	0	0	0	0	0	0	0	0	0	0	0	0	0	0	0	0	0	0	0	0	0	0	0	0
Oregon	O11	Fogarty Creek	May/June 2020	100	0	0	0	0	0	0	0	0	0	0	0	0	0	0	0	0	0	0	0	0	0	0	0	0	0	0	0	0	0	0	0	0	0	0	0	0	0	0	0	0	0	0	0	0	0
Oregon	O12	Fogarty Creek	May/June 2020	100	0	0	0	0	0	0	0	0	0	0	0	0	0	0	0	0	0	0	0	0	0	0	0	0	0	0	0	0	0	0	0	0	0	3	0	0	0	0	0	0	0	0	0	0	0
Oregon	O13	Fogarty Creek	May/June 2020	100	0	0	0	0	0	0	0	0	0	0	0	0	0	0	0	0	0	0	0	0	0	0	0	0	0	0	0	0	0	0	0	0	0	1	0	0	0	0	0	0	0	0	0	0	0
Oregon	O14	Fogarty Creek	May/June 2020	100	0	0	0	0	0	0	0	0	0	0	0	0	0	0	0	0	0	0	0	0	0	0	0	0	0	0	0	0	0	0	0	0	0	0	0	0	0	0	0	0	0	0	0	0	0
Oregon	O15	Fogarty Creek	May/June 2020	100	0	0	0	0	0	0	0	0	0	0	0	0	0	0	0	0	0	0	0	0	0	0	0	0	0	0	0	0	0	0	0	0	0	1	0	0	0	0	0	0	0	0	0	0	0
Oregon	O16	Port Orfords Heads	May/June 2020	100	0	0	0	0	0	0	0	0	0	0	0	0	0	0	0	0	0	0	0	0	0	0	0	0	0	0	0	0	0	0	0	0	0	1	0	0	0	0	0	0	0	0	0	0	0
Oregon	O17	Port Orfords Heads	May/June 2020	100	0	0	0	0	0	0	0	0	0	0	0	0	0	0	0	0	0	0	0	0	0	0	0	0	0	0	0	0	0	0	0	0	0	7	0	0	0	0	0	0	0	0	0	0	0
Oregon	O18	Port Orfords Heads	May/June 2020	100	0	0	0	0	0	0	0	0	0	0	0	0	0	0	0	0	0	0	0	0	0	0	0	0	0	0	0	0	0	0	0	0	0	11	0	0	0	0	0	0	0	0	0	0	0
Oregon	O19	Port Orfords Heads	May/June 2020	100	0	0	0	0	0	0	0	0	0	0	0	0	0	0	0	0	0	0	0	0	0	0	0	0	0	0	0	0	0	0	0	0	0	3	0	0	0	0	0	0	0	0	0	0	0
Oregon	O20	Port Orfords Heads	May/June 2020	100	0	0	0	0	0	0	0	0	0	0	0	0	0	0	0	0	0	0	0	0	0	0	0	0	0	0	0	0	0	0	0	0	0	1	0	0	0	0	0	0	0	0	0	0	0
Oregon	O21	Port Orfords Heads	May/June 2020	100	0	0	0	0	0	0	0	0	0	0	0	0	0	0	0	0	0	0	0	0	0	0	0	0	0	0	0	0	0	0	0	0	0	1	0	0	0	0	0	0	0	0	0	0	0
Oregon	O22	Port Orfords Heads	May/June 2020	100	0	0	0	0	0	0	0	0	0	0	0	0	0	0	0	0	0	0	0	0	0	0	0	0	0	0	0	0	0	0	0	0	0	5	0	0	0	0	0	0	0	0	0	0	0
Oregon	O23	Port Orfords Heads	May/June 2020	100	0	0	0	0	0	0	0	0	0	0	0	0	0	0	0	0	0	0	0	0	0	0	0	0	0	0	0	0	0	0	0	0	0	14	0	0	0	0	0	0	0	0	0	0	0
Oregon	O24	Port Orfords Heads	May/June 2020	100	0	0	0	0	0	0	0	0	0	0	0	0	0	0	0	0	0	0	0	0	0	0	0	0	0	0	0	0	0	0	0	0	0	4	0	0	0	0	0	0	0	0	0	0	0
Oregon	O25	Port Orfords Heads	May/June 2020	100	0	0	0	0	0	0	0	0	0	0	0	0	0	0	0	0	0	0	0	0	0	0	0	0	0	0	0	0	0	0	0	0	0	23	0	0	0	0	0	0	0	0	0	0	0
Oregon	O26	Strawberry Hill	May/June 2020	100	0	0	0	0	0	0	0	0	0	0	0	0	0	0	0	0	0	0	0	0	0	0	0	0	0	0	0	0	0	0	0	0	0	20	0	0	0	0	0	0	0	0	0	0	0
Oregon	O27	Strawberry Hill	May/June 2020	100	0	0	0	0	0	0	0	0	0	0	0	0	0	0	0	0	0	0	0	0	0	0	0	0	0	0	0	0	0	0	0	0	0	8	0	0	0	0	0	0	0	0	0	0	0
Oregon	O28	Strawberry Hill	May/June 2020	100	0	0	0	0	0	0	0	0	0	0	0	0	0	0	0	0	0	0	0	0	0	0	0	0	0	0	0	0	0	0	0	0	0	7	0	0	0	0	0	0	0	0	0	0	0
Oregon	O29	Strawberry Hill	May/June 2020	100	0	0	0	0	0	0	0	0	0	0	0	0	0	0	0	0	0	0	0	0	0	0	0	0	0	0	0	0	0	0	0	0	0	8	0	0	0	0	0	0	0	0	0	0	0
Oregon	O30	Strawberry Hill	May/June 2020	100	0	0	0	0	0	0	0	0	0	0	0	0	0	0	0	0	0	0	0	0	0	0	0	0	0	0	0	0	0	0	0	0	0	12	0	0	0	0	0	0	0	0	0	0	0
Chile	C1	Coquimbo	17 January 2003	225	0	12	0	0	0	0	0	17	0	0	0	0	0	0	0	0	0	0	0	0	0	0	0	0	0	0	0	0	0	0	0	0	0	0	0	0	0	0	0	0	0	0	0	0	5
Chile	C2	Coquimbo	17 January 2003	225	0	0	0	0	0	0	0	0	0	0	0	0	0	0	0	0	0	1	0	0	0	0	0	0	0	0	0	0	0	0	0	0	0	0	0	9	0	0	0	0	0	0	0	0	6
Chile	C3	Coquimbo	17 January 2003	225	0	0	0	0	0	0	0	0	0	0	0	0	0	0	0	0	0	2	0	0	0	0	0	0	0	0	0	0	0	0	0	0	0	0	0	8	0	0	0	0	0	0	0	0	0
Chile	C4	Coquimbo	17 January 2003	225	0	0	0	0	0	0	0	0	0	0	0	0	0	0	0	0	0	8	0	0	0	0	0	0	0	0	0	0	0	0	0	0	0	0	0	17	0	0	0	0	0	0	0	0	5
Chile	C5	Coquimbo	17 January 2003	225	0	0	0	0	0	0	0	13	0	0	0	0	0	0	0	0	0	0	0	0	0	0	0	0	0	0	0	0	0	0	0	0	0	0	0	8	0	0	0	0	0	0	0	0	33
Chile	C6	Coquimbo	17 January 2003	225	0	0	0	0	0	0	0	0	0	0	0	0	0	0	0	0	0	13	0	0	0	0	0	0	0	0	0	0	0	0	0	0	0	0	0	6	0	0	0	0	0	0	0	0	1
Chile	C7	Coquimbo	14 April 2003	225	0	0	0	0	0	0	0	0	0	0	0	0	0	0	0	0	0	0	0	0	0	0	0	0	0	0	0	0	0	0	0	0	0	0	0	10	0	0	0	0	0	0	0	0	0
Chile	C8	Coquimbo	14 April 2003	225	0	0	0	0	0	0	0	3	0	0	0	0	0	0	0	0	0	0	0	0	0	0	0	0	0	0	0	0	0	0	0	0	0	0	0	2	0	0	0	0	0	0	0	0	2
Chile	C9	Coquimbo	14 April 2003	225	0	0	0	0	0	0	0	5	0	0	0	0	0	0	0	0	0	0	0	0	0	0	0	0	0	0	0	0	0	0	0	0	0	0	0	2	0	0	0	0	0	0	0	0	1
Chile	C10	Coquimbo	16 May 2003	225	0	0	0	0	0	0	0	18	0	0	0	0	0	0	0	0	0	3	0	0	0	0	0	0	0	0	0	0	0	0	0	0	0	0	0	0	0	0	0	0	0	0	0	0	0
Chile	C11	Coquimbo	16 May 2003	225	0	0	0	0	0	0	0	10	0	0	0	0	0	0	0	0	0	1	0	0	0	0	0	0	0	0	0	0	0	0	0	0	0	0	0	10	0	0	0	0	0	0	0	0	1
Chile	C12	Coquimbo	16 May 2003	225	0	0	0	0	0	0	0	16	0	0	0	0	0	0	0	0	0	0	0	0	0	0	0	0	0	0	0	0	0	0	0	0	0	0	0	0	0	0	0	0	0	0	0	0	0
Chile	C13	Coquimbo	26 June 2003	225	0	0	0	0	0	0	0	2	0	0	0	0	0	0	0	0	0	0	0	0	0	0	0	0	0	0	0	0	0	0	0	0	0	0	0	0	0	0	0	0	0	0	0	0	0
Chile	C14	Coquimbo	26 June 2003	225	0	0	0	0	0	0	0	0	0	0	0	0	0	0	0	0	0	0	0	0	0	0	0	0	0	0	0	0	0	0	0	0	0	0	0	0	0	0	0	0	0	0	0	0	1
Chile	C15	Coquimbo	15 June 2003	225	0	0	0	0	0	0	0	0	0	0	0	0	0	0	0	0	0	0	0	0	0	0	0	0	0	0	0	0	0	0	0	0	0	0	0	0	0	0	0	0	0	0	0	0	0
Chile	C16	Coquimbo	15 June 2003	225	0	1	0	0	0	0	0	2	0	0	0	0	0	0	0	0	0	0	0	0	0	0	0	0	0	0	0	0	0	0	0	0	0	0	0	8	0	0	0	0	0	0	0	0	0
Chile	C17	Coquimbo	15 June 2003	225	0	0	0	0	0	0	0	6	0	0	0	0	0	0	0	0	0	0	0	0	0	0	0	0	0	0	0	0	0	0	0	0	0	0	0	0	0	0	0	0	0	0	0	0	0
Chile	C18	Coquimbo	15 June 2003	225	0	0	0	0	0	0	0	1	0	0	0	0	0	0	0	0	0	0	0	0	0	0	0	0	0	0	0	0	0	0	0	0	0	0	0	0	0	0	0	0	0	0	0	0	0
Chile	C19	Coquimbo	15 June 2003	225	0	0	0	0	0	0	0	10	0	0	0	0	0	0	0	0	0	0	0	0	0	0	0	0	0	0	0	0	0	0	0	0	0	0	0	0	0	0	0	0	0	0	0	0	0
Chile	C20	Coquimbo	25 June 2003	225	0	0	0	0	0	0	0	3	0	0	0	0	0	0	0	0	0	0	0	0	0	0	0	0	0	0	0	0	0	0	0	0	0	0	0	27	0	0	0	0	0	0	0	0	10
Chile	C21	Coquimbo	26 June 2003	225	0	0	0	0	0	0	0	3	0	0	0	0	0	0	0	0	0	0	0	0	0	0	0	0	0	0	0	0	0	0	0	0	0	0	0	0	0	0	0	0	0	0	0	0	4
Argentina	A1	Mar del Plata	Autumn 2009	78.5	0	0	0	0	0	0	0	0	0	0	0	0	0	0	0	0	0	0	0	0	0	0	0	0	0	0	0	0	0	0	0	0	0	0	0	0	0	0	0	0	0	0	0	0	0
Argentina	A2	Mar del Plata	Autumn 2009	78.5	0	0	0	0	0	0	0	0	0	0	0	0	0	0	0	0	0	0	0	0	0	0	1	0	0	0	0	0	0	0	0	0	0	0	0	0	0	0	0	0	0	0	0	0	0
Argentina	A3	Mar del Plata	Autumn 2009	78.5	0	0	0	0	0	0	0	0	0	0	0	0	0	0	0	0	0	0	0	0	0	0	0	0	0	0	0	0	0	0	0	0	0	0	0	0	0	0	0	0	0	0	0	0	0
Argentina	A4	Mar del Plata	Autumn 2009	78.5	0	0	0	0	0	0	0	0	0	0	0	0	0	0	0	0	0	0	0	0	0	0	0	0	0	0	0	0	0	0	0	0	0	0	0	0	0	0	0	0	0	0	0	0	0
Argentina	A5	Mar del Plata	Autumn 2009	78.5	0	0	0	0	0	0	0	0	0	0	0	0	0	0	0	0	0	0	0	0	0	0	0	0	0	0	0	0	0	0	0	0	0	0	0	0	0	0	0	0	0	0	0	0	0
Argentina	A6	Mar del Plata	Autumn 2009	78.5	0	0	0	0	0	0	0	0	0	0	0	0	0	0	0	0	0	0	0	0	0	0	0	0	0	0	0	0	0	0	0	0	0	0	0	0	0	0	0	0	0	0	0	0	0
Argentina	A7	Mar del Plata	Autumn 2009	78.5	0	0	0	0	0	0	0	0	0	0	0	0	0	0	0	0	0	0	0	0	0	0	0	0	0	0	0	0	0	0	0	0	0	0	0	0	0	0	0	0	0	0	0	0	0
Argentina	A8	Mar del Plata	Autumn 2009	78.5	0	0	0	0	0	0	0	0	0	0	0	0	0	0	0	0	0	0	0	0	0	0	0	0	0	0	0	0	0	0	0	0	0	0	0	0	0	0	0	0	0	0	0	0	0
Argentina	A9	La Lobería	Autumn 2009	78.5	0	0	0	0	0	0	0	0	0	0	0	0	0	0	0	0	0	0	0	0	0	0	0	0	0	0	0	0	0	0	0	0	0	0	0	0	0	0	0	0	0	0	0	0	0
Argentina	A10	La Lobería	Autumn 2009	78.5	0	0	0	0	0	0	0	0	0	0	0	0	0	0	0	0	0	0	0	0	0	0	0	0	0	0	0	0	0	0	0	0	0	0	0	0	0	0	0	0	0	0	0	0	0
Argentina	A11	La Lobería	Autumn 2009	78.5	0	0	0	0	0	0	0	0	0	0	0	0	0	0	0	0	0	0	0	0	0	0	0	0	0	0	0	0	0	0	0	0	0	0	0	0	0	0	0	0	0	0	0	0	0
Argentina	A12	La Lobería	Autumn 2009	78.5	0	0	0	0	0	0	0	0	0	0	0	0	0	0	0	0	0	0	0	0	0	0	0	0	0	0	0	0	0	0	0	0	0	0	0	0	0	0	0	0	0	0	0	0	0
Argentina	A13	La Lobería	Autumn 2009	78.5	0	0	0	0	0	0	0	0	0	0	0	0	0	0	0	0	0	0	0	0	0	0	0	0	0	0	0	0	0	0	0	0	0	0	0	0	0	0	0	0	0	0	0	0	0
Argentina	A14	La Lobería	Autumn 2009	78.5	0	0	0	0	0	0	0	0	0	0	0	0	0	0	0	0	0	0	0	0	0	0	0	0	0	0	0	0	0	0	0	0	0	0	0	0	0	0	0	0	0	0	0	0	0
Argentina	A15	La Lobería	Autumn 2009	78.5	0	0	0	0	0	0	0	0	0	0	0	0	0	0	0	0	0	0	0	0	0	0	0	0	0	0	0	0	0	0	0	0	0	0	0	0	0	0	0	0	0	0	0	0	0
Argentina	A16	La Lobería	Autumn 2009	78.5	0	0	0	0	0	0	0	0	0	0	0	0	0	0	0	0	0	0	0	0	0	0	0	0	0	0	0	0	0	0	0	0	0	0	0	0	0	0	0	0	0	0	0	0	0
Argentina	A17	Playa Los Suecos	Autumn 2009	78.5	0	0	0	0	0	0	0	0	0	0	0	0	0	0	0	0	0	0	0	0	0	0	0	0	0	0	0	0	0	0	0	0	0	0	0	0	0	0	0	0	0	0	0	0	0
Argentina	A18	Playa Los Suecos	Autumn 2009	78.5	0	0	0	0	0	0	0	0	0	0	0	0	0	0	0	0	0	0	0	0	0	0	0	0	0	0	0	0	0	0	0	0	0	0	0	0	0	0	0	0	0	0	0	0	0
Argentina	A19	Playa Los Suecos	Autumn 2009	78.5	0	0	0	0	0	0	0	0	0	0	0	0	0	0	0	0	0	0	0	0	0	0	0	0	0	0	0	0	0	0	0	0	0	0	0	0	0	0	0	0	0	0	0	0	0
Argentina	A20	Playa Los Suecos	Autumn 2009	78.5	0	0	0	0	0	0	0	0	0	0	0	0	0	0	0	0	0	0	0	0	0	0	0	0	0	0	0	0	0	0	0	0	0	0	0	0	0	0	0	0	0	0	0	0	0
Argentina	A21	Playa Los Suecos	Autumn 2009	78.5	0	0	0	0	0	0	0	0	0	0	0	0	7	0	0	0	0	0	0	0	0	0	0	0	0	0	0	0	0	0	0	0	0	0	0	0	0	0	0	0	0	0	0	0	0
Argentina	A22	Playa Los Suecos	Autumn 2009	78.5	0	0	0	0	0	0	0	0	0	0	0	0	0	0	0	0	0	0	0	0	0	0	0	0	0	0	0	0	0	0	0	0	0	0	0	0	0	0	0	0	0	0	0	0	0
Argentina	A23	Playa Los Suecos	Autumn 2009	78.5	0	0	0	0	0	0	0	0	0	0	0	0	0	0	0	0	0	0	0	0	0	0	0	0	0	0	0	0	0	0	0	0	0	0	0	0	0	0	0	0	0	0	0	0	0
Argentina	A24	Playa Los Suecos	Autumn 2009	78.5	0	0	0	0	0	0	0	0	0	0	0	0	0	0	0	0	0	0	0	0	0	0	0	0	0	0	0	0	0	0	0	0	0	0	0	0	0	0	0	0	0	0	0	0	0
Argentina	A25	Punta Colorada	Autumn 2009	78.5	0	0	0	0	0	0	0	0	0	0	0	0	0	0	0	0	0	0	0	0	0	0	0	0	0	0	0	0	0	0	0	0	0	0	0	0	0	0	0	0	0	0	0	0	0
Argentina	A26	Punta Colorada	Autumn 2009	78.5	0	0	0	0	0	0	0	0	0	0	0	0	0	0	0	0	0	0	0	0	0	0	0	0	0	0	0	0	0	0	0	0	0	0	0	0	0	0	0	0	0	0	0	0	0
Argentina	A27	Punta Colorada	Autumn 2009	78.5	0	0	0	0	0	0	0	0	0	0	0	0	0	0	0	0	0	0	0	0	0	0	0	0	0	0	0	0	0	0	0	0	0	0	0	0	0	0	0	0	0	0	0	0	0
Argentina	A28	Punta Colorada	Autumn 2009	78.5	0	0	0	0	0	0	0	0	0	0	0	0	0	0	0	0	0	0	0	0	0	0	0	0	0	0	0	0	0	0	0	0	0	0	0	0	0	0	0	0	0	0	0	0	0
Argentina	A29	Punta Colorada	Autumn 2009	78.5	0	0	0	0	0	0	0	0	0	0	0	0	0	0	0	0	0	0	0	0	0	0	0	0	0	0	0	0	0	0	0	0	0	0	0	0	0	0	0	0	0	0	0	0	0
Argentina	A30	Punta Colorada	Autumn 2009	78.5	0	0	0	0	0	0	0	0	0	0	0	0	0	0	0	0	0	0	0	0	0	0	0	0	0	0	0	0	0	0	0	0	0	0	0	0	0	0	0	0	0	0	0	0	0
Argentina	A31	Punta Colorada	Autumn 2009	78.5	0	0	0	0	0	0	0	0	0	0	0	0	0	0	0	0	0	0	0	0	0	0	0	0	0	0	0	0	0	0	0	0	0	0	0	0	0	0	0	0	0	0	0	0	0
Argentina	A32	Punta Colorada	Autumn 2009	78.5	0	0	0	0	0	0	0	0	0	0	0	0	0	0	0	0	0	0	0	0	0	0	0	0	0	0	0	0	0	0	0	0	0	0	0	0	0	0	0	0	0	0	0	0	0
Argentina	A33	Santa Elena	Spring 2009	78.5	0	0	0	0	0	0	0	0	0	0	0	0	0	0	0	0	0	0	0	0	0	0	0	0	0	0	0	0	0	0	0	0	0	0	0	0	0	0	0	0	0	0	0	0	0
Argentina	A34	Santa Elena	Spring 2009	78.5	0	0	0	0	0	0	0	0	0	0	0	0	0	0	0	0	0	0	0	1	0	0	0	0	0	0	0	0	0	0	0	0	1	0	0	0	0	0	0	0	0	0	0	0	0
Argentina	A35	Santa Elena	Spring 2009	78.5	0	0	0	0	0	0	0	0	0	0	0	0	0	0	0	0	0	0	0	0	0	0	0	0	0	0	0	0	0	0	0	0	0	0	0	0	0	0	0	0	0	0	0	0	0
Argentina	A36	Santa Elena	Spring 2009	78.5	0	0	0	0	0	0	0	0	0	0	0	0	0	0	0	0	0	0	0	0	0	0	0	0	0	0	0	0	0	0	0	0	0	0	0	0	0	0	0	0	0	0	0	0	0
Argentina	A37	Santa Elena	Spring 2009	78.5	0	0	0	0	0	0	0	0	0	0	0	0	0	0	0	0	0	0	0	0	0	0	0	0	0	0	0	0	0	0	0	0	0	0	0	0	0	0	0	0	0	0	0	0	0
Argentina	A38	Santa Elena	Spring 2009	78.5	0	0	0	0	0	0	0	1	0	0	0	0	0	0	0	0	0	0	0	0	0	0	0	0	0	0	0	0	0	0	0	0	0	0	0	0	0	0	0	0	0	0	0	0	0
Argentina	A39	Santa Elena	Spring 2009	78.5	0	0	0	0	0	0	0	0	0	0	0	0	0	0	0	0	0	0	0	0	0	0	0	0	0	0	0	0	0	0	0	0	0	0	0	0	0	0	0	0	0	0	0	0	0
Argentina	A40	Santa Elena	Spring 2009	78.5	0	0	0	0	0	0	0	0	0	0	0	0	0	0	0	0	0	0	0	0	0	0	0	0	0	0	0	0	0	0	0	0	0	0	0	0	0	0	0	0	0	0	0	0	0
Argentina	A41	Mar del Plata	Spring 2009	78.5	0	0	0	0	0	0	0	0	0	0	0	0	0	0	0	0	0	0	0	0	0	0	0	0	0	0	0	0	0	0	0	0	0	0	0	0	0	0	0	0	0	0	0	0	0
Argentina	A42	Mar del Plata	Spring 2009	78.5	0	0	0	0	0	0	0	0	0	0	0	0	0	0	0	0	0	0	0	0	0	0	0	0	0	0	0	0	0	0	0	0	0	0	0	0	0	0	0	0	0	0	0	0	0
Argentina	A43	Mar del Plata	Spring 2009	78.5	0	0	0	0	0	0	0	0	0	0	0	0	0	0	0	0	0	0	0	0	0	0	0	0	0	0	0	0	0	0	0	0	0	0	0	0	0	0	0	0	0	0	0	0	0
Argentina	A44	Mar del Plata	Spring 2009	78.5	0	0	0	0	0	0	0	11	0	0	0	0	0	0	0	0	0	0	0	0	0	0	0	0	0	0	0	0	0	0	0	0	0	0	0	0	0	0	0	0	0	0	0	0	0
Argentina	A45	Mar del Plata	Spring 2009	78.5	0	0	0	0	0	0	0	0	0	0	0	0	0	0	0	0	0	0	0	0	0	0	0	0	0	0	0	0	0	0	0	0	0	0	0	0	0	0	0	0	0	0	0	0	0
Argentina	A46	Mar del Plata	Spring 2009	78.5	0	0	0	0	0	0	0	0	0	0	0	0	0	0	0	0	0	0	0	0	0	0	0	0	0	0	0	0	0	0	0	0	0	0	0	0	0	0	0	0	0	0	0	0	0
Argentina	A47	Mar del Plata	Spring 2009	78.5	0	0	0	0	0	0	0	0	0	0	0	0	0	0	0	0	0	0	0	0	0	0	0	0	0	0	0	0	0	0	0	0	0	0	0	0	0	0	0	0	0	0	0	0	0
Argentina	A48	Mar del Plata	Spring 2009	78.5	0	0	0	0	0	0	0	0	0	0	0	0	0	0	0	0	0	0	0	0	0	0	0	0	0	0	0	0	0	0	0	0	0	0	0	0	0	0	0	0	0	0	0	0	0
Argentina	A49	El Espigón	Spring 2009	78.5	0	0	0	0	0	0	0	0	0	0	0	0	0	0	0	0	0	0	0	0	0	0	0	0	0	0	0	0	0	0	0	0	10	0	0	0	0	0	0	0	0	0	0	0	0
Argentina	A50	El Espigón	Spring 2009	78.5	0	0	0	0	0	0	0	1	0	0	0	0	0	0	0	0	0	0	0	0	0	0	0	0	0	0	0	0	0	0	0	0	12	0	0	0	0	0	0	0	0	0	0	0	0
Argentina	A51	El Espigón	Spring 2009	78.5	0	0	0	0	0	0	0	1	0	0	0	0	0	0	0	0	0	0	0	0	0	0	0	0	0	0	0	0	0	0	0	0	11	0	0	0	0	0	0	0	0	0	0	0	0
Argentina	A52	El Espigón	Spring 2009	78.5	0	0	0	0	0	0	0	0	0	0	0	0	0	0	0	0	0	0	0	0	0	0	0	0	0	0	0	0	0	0	0	0	25	0	0	0	0	0	0	0	0	0	0	0	0
Argentina	A53	El Espigón	Spring 2009	78.5	0	0	0	0	0	0	0	0	0	0	0	0	0	0	0	0	0	0	0	0	0	0	0	0	0	0	0	0	0	0	0	0	2	0	0	0	0	0	0	0	0	0	0	0	0
Argentina	A54	El Espigón	Spring 2009	78.5	0	0	0	0	0	0	0	0	0	0	0	0	0	0	0	0	0	0	0	0	0	0	0	0	0	0	0	0	0	0	0	0	2	0	0	0	0	0	0	0	0	0	0	0	0
Argentina	A55	El Espigón	Spring 2009	78.5	0	0	0	0	0	0	0	0	0	0	0	0	0	0	0	0	0	0	0	0	0	0	0	0	0	0	0	0	0	0	0	0	2	0	0	0	0	0	0	0	0	0	0	0	0
Argentina	A56	El Espigón	Spring 2009	78.5	0	0	0	0	0	0	0	0	0	0	0	0	0	0	0	0	0	0	0	0	0	0	0	0	0	0	0	0	0	0	0	0	0	0	0	0	0	0	0	0	0	0	0	0	0
Argentina	A57	La Lobería	Spring 2009	78.5	0	0	0	0	0	0	0	0	0	0	0	0	0	0	0	0	0	0	0	0	0	0	0	0	0	0	0	0	0	0	0	0	0	0	0	0	0	0	0	0	0	0	0	0	0
Argentina	A58	La Lobería	Spring 2009	78.5	0	0	0	0	0	0	0	0	0	0	0	0	0	0	0	0	0	0	0	0	0	0	0	0	0	0	0	0	0	0	0	0	0	0	0	0	0	0	0	0	0	0	0	0	0
Argentina	A59	La Lobería	Spring 2009	78.5	0	0	0	0	0	0	0	0	0	0	0	0	0	0	0	0	0	0	0	0	0	0	0	0	0	0	0	0	0	0	0	0	0	0	0	0	0	0	0	0	0	0	0	0	0
Argentina	A60	La Lobería	Spring 2009	78.5	0	0	0	0	0	0	0	0	0	0	0	0	0	0	0	0	0	0	0	0	0	0	0	0	0	0	0	0	0	0	0	0	1	0	0	0	0	0	0	0	0	0	0	0	0
Argentina	A61	La Lobería	Spring 2009	78.5	0	0	0	0	0	0	0	0	0	0	0	0	0	0	0	0	0	0	0	0	0	0	0	0	0	0	0	0	0	0	0	0	0	0	0	0	0	0	0	0	0	0	0	0	0
Argentina	A62	La Lobería	Spring 2009	78.5	0	0	0	0	0	0	0	0	0	0	0	0	0	0	0	0	0	0	0	0	0	0	0	0	0	0	0	0	0	0	0	0	0	0	0	0	0	0	0	0	0	0	0	0	0
Argentina	A63	La Lobería	Spring 2009	78.5	0	0	0	0	0	0	0	0	0	0	0	0	0	0	0	0	0	0	0	0	0	0	0	0	0	0	0	0	0	0	0	0	1	0	0	0	0	0	0	0	0	0	0	0	0
Argentina	A64	La Lobería	Spring 2009	78.5	0	0	0	0	0	0	0	0	0	0	0	0	0	0	0	0	0	0	0	0	0	0	0	0	0	0	0	0	0	0	0	0	0	0	0	0	0	0	0	0	0	0	0	0	0
Argentina	A65	Santa Elena	Summer 2010	78.5	0	0	0	0	0	0	0	0	0	0	0	0	0	0	0	0	0	0	0	0	0	0	0	0	0	0	0	0	0	0	0	0	0	0	0	0	0	0	0	0	0	0	0	0	0
Argentina	A66	Santa Elena	Summer 2010	78.5	0	0	0	0	0	0	0	0	0	0	0	0	0	0	0	0	0	0	0	0	0	0	0	0	0	0	0	0	0	0	0	0	0	0	0	0	0	0	0	0	0	0	0	0	0
Argentina	A67	Santa Elena	Summer 2010	78.5	0	0	0	0	0	0	0	0	0	0	0	0	0	0	0	0	0	0	0	0	0	0	0	0	0	0	0	0	0	0	0	0	0	0	0	0	0	0	0	0	0	0	0	0	0
Argentina	A68	Santa Elena	Summer 2010	78.5	0	0	0	0	0	0	0	0	0	0	0	0	0	0	0	0	0	0	0	0	0	0	0	0	0	0	0	0	0	0	0	0	0	0	0	0	0	0	0	0	0	0	0	0	0
Argentina	A69	Santa Elena	Summer 2010	78.5	0	0	0	0	0	0	0	0	0	0	0	0	0	0	0	0	0	0	0	0	0	0	0	0	0	0	0	0	0	0	0	0	0	0	0	0	0	0	0	0	0	0	0	0	0
Argentina	A70	Santa Elena	Summer 2010	78.5	0	0	0	0	0	0	0	0	0	0	0	0	0	0	0	0	0	0	0	0	0	0	0	0	0	0	0	0	0	0	0	0	0	0	0	0	0	0	0	0	0	0	0	0	0
Argentina	A71	Santa Elena	Summer 2010	78.5	0	0	0	0	0	0	0	0	0	0	0	0	0	0	0	0	0	0	0	0	0	0	0	0	0	0	0	0	0	0	0	0	0	0	0	0	0	0	0	0	0	0	0	0	0
Argentina	A72	Santa Elena	Summer 2010	78.5	0	0	0	0	0	0	0	7	0	0	0	0	0	0	0	0	0	0	0	0	0	0	0	0	0	0	0	0	0	0	0	0	1	0	0	0	0	0	0	0	0	0	0	0	0
Argentina	A73	Mar del Plata	Summer 2010	78.5	0	0	0	0	0	0	0	0	0	0	0	0	0	0	0	0	0	0	0	1	0	0	0	0	0	0	0	0	0	0	0	0	0	0	0	0	0	0	0	0	0	0	0	0	0
Argentina	A74	Mar del Plata	Summer 2010	78.5	0	0	0	0	0	0	0	0	0	0	0	0	0	0	0	0	0	0	0	0	0	0	0	0	0	0	0	0	0	0	0	0	0	0	0	0	0	0	0	0	0	0	0	0	0
Argentina	A75	Mar del Plata	Summer 2010	78.5	0	0	0	0	0	0	0	0	0	0	0	0	0	0	0	0	0	0	0	0	0	0	0	0	0	0	0	0	0	0	0	0	0	0	0	0	0	0	0	0	0	0	0	0	0
Argentina	A76	Mar del Plata	Summer 2010	78.5	0	0	0	0	0	0	0	0	0	0	0	0	0	0	0	0	0	0	0	0	0	0	0	0	0	0	0	0	0	0	0	0	0	0	0	0	0	0	0	0	0	0	0	0	0
Argentina	A77	Mar del Plata	Summer 2010	78.5	0	0	0	0	0	0	0	0	0	0	0	0	0	0	0	0	0	0	0	0	0	0	0	0	0	0	0	0	0	0	0	0	0	0	0	0	0	0	0	0	0	0	0	0	0
Argentina	A78	Mar del Plata	Summer 2010	78.5	0	0	0	0	0	0	0	0	0	0	0	0	0	0	0	0	0	0	0	0	0	0	0	0	0	0	0	0	0	0	0	0	0	0	0	0	0	0	0	0	0	0	0	0	0
Argentina	A79	Mar del Plata	Summer 2010	78.5	0	0	0	0	0	0	0	0	0	0	0	0	0	0	0	0	0	0	0	0	0	0	0	0	0	0	0	0	0	0	0	0	0	0	0	0	0	0	0	0	0	0	0	0	0
Argentina	A80	Mar del Plata	Summer 2010	78.5	0	0	0	0	0	0	0	0	0	0	0	0	0	0	0	0	0	0	0	0	0	0	0	0	0	0	0	0	0	0	0	0	0	0	0	0	0	0	0	0	0	0	0	0	0
Argentina	A81	El Espigón	Summer 2010	78.5	0	0	0	0	0	0	0	0	0	0	0	0	0	0	0	0	0	0	0	0	0	0	0	0	0	0	0	0	0	0	0	0	0	0	0	0	0	0	0	0	0	0	0	0	0
Argentina	A82	El Espigón	Summer 2010	78.5	0	0	0	0	0	0	0	0	0	0	0	0	0	0	0	0	0	0	0	0	0	0	0	0	0	0	0	0	0	0	0	0	0	0	0	0	0	0	0	0	0	0	0	0	0
Argentina	A83	El Espigón	Summer 2010	78.5	0	0	0	0	0	0	0	0	0	0	0	0	0	0	0	0	0	0	0	0	0	0	0	0	0	0	0	0	0	0	0	0	0	0	0	0	0	0	0	0	0	0	0	0	0
Argentina	A84	El Espigón	Summer 2010	78.5	0	0	0	0	0	0	0	0	0	0	0	0	0	0	0	0	0	0	0	0	0	0	0	0	0	0	0	0	0	0	0	0	0	0	0	0	0	0	0	0	0	0	0	0	0
Argentina	A85	El Espigón	Summer 2010	78.5	0	0	0	0	0	0	0	0	0	0	0	0	0	0	0	0	0	0	0	0	0	0	0	0	0	0	0	0	0	0	0	0	0	0	0	0	0	0	0	0	0	0	0	0	0
Argentina	A86	El Espigón	Summer 2010	78.5	0	0	0	0	0	0	0	0	0	0	0	0	0	0	0	0	0	0	0	0	0	0	0	0	0	0	0	0	0	0	0	0	0	0	0	0	0	0	0	0	0	0	0	0	0
Argentina	A87	El Espigón	Summer 2010	78.5	0	0	0	0	0	0	0	0	0	0	0	0	0	0	0	0	0	0	0	0	0	0	0	0	0	0	0	0	0	0	0	0	0	0	0	0	0	0	0	0	0	0	0	0	0
Argentina	A88	El Espigón	Summer 2010	78.5	0	0	0	0	0	0	0	0	0	0	0	0	0	0	0	0	0	0	0	0	0	0	0	0	0	0	0	0	0	0	0	0	1	0	0	0	0	0	0	0	0	0	0	0	0
Argentina	A89	La Lobería	Summer 2010	78.5	0	0	0	0	0	0	0	0	0	0	0	0	0	0	0	0	0	0	0	0	0	0	0	0	0	0	0	0	0	0	0	0	1	0	0	0	0	0	0	0	0	0	0	0	0
Argentina	A90	La Lobería	Summer 2010	78.5	0	0	0	0	0	0	0	0	0	0	0	0	0	0	0	0	0	0	0	0	0	0	0	0	0	0	0	0	0	0	0	0	1	0	0	0	0	0	0	0	0	0	0	0	0
Argentina	A91	La Lobería	Summer 2010	78.5	0	0	0	0	0	0	0	0	0	0	0	0	0	0	0	0	0	0	0	0	0	0	0	0	0	0	0	0	0	0	0	0	2	0	0	0	0	0	0	0	0	0	0	0	0
Argentina	A92	La Lobería	Summer 2010	78.5	0	0	0	0	0	0	0	0	0	0	0	0	0	0	0	0	0	0	0	0	0	0	0	0	0	0	0	0	0	0	0	0	0	0	0	0	0	0	0	0	0	0	0	0	0
Argentina	A93	La Lobería	Summer 2010	78.5	0	0	0	0	0	0	0	0	0	0	0	0	0	0	0	0	0	0	0	0	0	0	0	0	0	0	0	0	0	0	0	0	0	0	0	0	0	0	0	0	0	0	0	0	0
Argentina	A94	La Lobería	Summer 2010	78.5	0	0	0	0	0	0	0	0	0	0	0	0	0	0	0	0	0	0	0	0	0	0	0	0	0	0	0	0	0	0	0	0	0	0	0	0	0	0	0	0	0	0	0	0	0
Argentina	A95	La Lobería	Summer 2010	78.5	0	0	0	0	0	0	0	0	0	0	0	0	0	0	0	0	0	0	0	0	0	0	0	0	0	0	0	0	0	0	0	0	0	0	0	0	0	0	0	0	0	0	0	0	0
Argentina	A96	La Lobería	Summer 2010	78.5	0	0	0	0	0	0	0	0	0	0	0	0	0	0	0	0	0	0	0	0	0	0	0	0	0	0	0	0	0	0	0	0	0	0	0	0	0	0	0	0	0	0	0	0	0
Argentina	A97	Santa Elena	Autumn 2010	78.5	0	0	0	0	0	0	0	1	0	0	0	0	0	0	0	0	0	0	0	0	0	0	0	0	0	0	0	0	0	0	0	0	0	0	0	0	0	0	0	0	0	0	0	0	0
Argentina	A98	Santa Elena	Autumn 2010	78.5	0	0	0	0	0	0	0	0	0	0	0	0	0	0	0	0	0	0	0	0	0	0	0	0	0	0	0	0	0	0	0	0	0	0	0	0	0	0	0	0	0	0	0	0	0
Argentina	A99	Santa Elena	Autumn 2010	78.5	0	0	0	0	0	0	0	1	0	0	0	0	0	0	0	0	0	0	0	0	0	0	0	0	0	0	0	0	0	0	0	0	0	0	0	0	0	0	0	0	0	0	0	0	0
Argentina	A100	Santa Elena	Autumn 2010	78.5	0	0	0	0	0	0	0	0	0	0	0	0	0	0	0	0	0	0	0	0	0	0	0	0	0	0	0	0	0	0	0	0	0	0	0	0	0	0	0	0	0	0	0	0	0
Argentina	A101	Santa Elena	Autumn 2010	78.5	0	0	0	0	0	0	0	8	0	0	0	0	0	0	0	0	0	0	0	0	0	0	0	0	0	0	0	0	0	0	0	0	0	0	0	0	0	0	0	0	0	0	0	0	0
Argentina	A102	Santa Elena	Autumn 2010	78.5	0	0	0	0	0	0	0	3	0	0	0	0	0	0	0	0	0	0	0	0	0	0	0	0	0	0	0	0	0	0	0	0	0	0	0	0	0	0	0	0	0	0	0	0	0
Argentina	A103	Santa Elena	Autumn 2010	78.5	0	0	0	0	0	0	0	3	0	0	0	0	0	0	0	0	0	0	0	0	0	0	0	0	0	0	0	0	0	0	0	0	2	0	0	0	0	0	0	0	0	0	0	0	0
Argentina	A104	Santa Elena	Autumn 2010	78.5	0	0	0	0	0	0	0	2	0	0	0	0	0	0	0	0	0	0	0	0	0	0	0	0	0	0	0	0	0	0	0	0	0	0	0	0	0	0	0	0	0	0	0	0	0
Argentina	A105	Mar del Plata	Autumn 2010	78.5	0	0	0	0	0	0	0	0	0	0	0	0	0	0	0	0	0	0	0	0	0	0	0	0	0	0	0	0	0	0	0	0	0	0	0	0	0	0	0	0	0	0	0	0	0
Argentina	A106	Mar del Plata	Autumn 2010	78.5	0	0	0	0	0	0	0	0	0	0	0	0	0	0	0	0	0	0	0	0	0	0	0	0	0	0	0	0	0	0	0	0	0	0	0	0	0	0	0	0	0	0	0	0	0
Argentina	A107	Mar del Plata	Autumn 2010	78.5	0	0	0	0	0	0	0	0	0	0	0	0	0	0	0	0	0	0	0	0	0	0	0	0	0	0	0	0	0	0	0	0	0	0	0	0	0	0	0	0	0	0	0	0	0
Argentina	A108	Mar del Plata	Autumn 2010	78.5	0	0	0	0	0	0	0	0	0	0	0	0	0	0	0	0	0	0	0	0	0	0	0	0	0	0	0	0	0	0	0	0	0	0	0	0	0	0	0	0	0	0	0	0	0
Argentina	A109	Mar del Plata	Autumn 2010	78.5	0	0	0	0	0	0	0	0	0	0	0	0	0	0	0	0	0	0	0	0	0	0	0	0	0	0	0	0	0	0	0	0	0	0	0	0	0	0	0	0	0	0	0	0	0
Argentina	A110	Mar del Plata	Autumn 2010	78.5	0	0	0	0	0	0	0	0	0	0	0	0	0	0	0	0	0	0	0	0	0	0	0	0	0	0	0	0	0	0	0	0	0	0	0	0	0	0	0	0	0	0	0	0	0
Argentina	A111	Mar del Plata	Autumn 2010	78.5	0	0	0	0	0	0	0	0	0	0	0	0	0	0	0	0	0	0	0	0	0	0	0	0	0	0	0	0	0	0	0	0	0	0	0	0	0	0	0	0	0	0	0	0	0
Argentina	A112	Mar del Plata	Autumn 2010	78.5	0	0	0	0	0	0	0	0	0	0	0	0	0	0	0	0	0	0	0	0	0	0	0	0	0	0	0	0	0	0	0	0	0	0	0	0	0	0	0	0	0	0	0	0	0
Argentina	A113	El Espigón	Autumn 2010	78.5	0	0	0	0	0	0	0	0	0	0	0	0	0	0	0	0	0	0	0	0	0	0	0	0	0	0	0	0	0	0	0	0	0	0	0	0	0	0	0	0	0	0	0	0	0
Argentina	A114	El Espigón	Autumn 2010	78.5	0	0	0	0	0	0	0	0	0	0	0	0	0	0	0	0	0	0	0	0	0	0	0	0	0	0	0	0	0	0	0	0	0	0	0	0	0	0	0	0	0	0	0	0	0
Argentina	A115	El Espigón	Autumn 2010	78.5	0	0	0	0	0	0	0	0	0	0	0	0	0	0	0	0	0	0	0	0	0	0	0	0	0	0	0	0	0	0	0	0	0	0	0	0	0	0	0	0	0	0	0	0	0
Argentina	A116	El Espigón	Autumn 2010	78.5	0	0	0	0	0	0	0	0	0	0	0	0	0	0	0	0	0	0	0	0	0	0	0	0	0	0	0	0	0	0	0	0	0	0	0	0	0	0	0	0	0	0	0	0	0
Argentina	A117	El Espigón	Autumn 2010	78.5	0	0	0	0	0	0	0	0	0	0	0	0	0	0	0	0	0	0	0	0	0	0	0	0	0	0	0	0	0	0	0	0	0	0	0	0	0	0	0	0	0	0	0	0	0
Argentina	A118	El Espigón	Autumn 2010	78.5	0	0	0	0	0	0	0	0	0	0	0	0	0	0	0	0	0	0	0	0	0	0	0	0	0	0	0	0	0	0	0	0	0	0	0	0	0	0	0	0	0	0	0	0	0
Argentina	A119	El Espigón	Autumn 2010	78.5	0	0	0	0	0	0	0	0	0	0	0	0	0	0	0	0	0	0	0	0	0	0	0	0	0	0	0	0	0	0	0	0	0	0	0	0	0	0	0	0	0	0	0	0	0
Argentina	A120	El Espigón	Autumn 2010	78.5	0	0	0	0	0	0	0	0	0	0	0	0	0	0	0	0	0	0	0	0	0	0	0	0	0	0	0	0	0	0	0	0	0	0	0	0	0	0	0	0	0	0	0	0	0
Argentina	A121	La Lobería	Autumn 2010	78.5	0	0	0	0	0	0	0	0	0	0	0	0	0	0	0	0	0	0	0	0	0	0	0	0	0	0	0	0	0	0	0	0	0	0	0	0	0	0	0	0	0	0	0	0	0
Argentina	A122	La Lobería	Autumn 2010	78.5	0	0	0	0	0	0	0	0	0	0	0	0	0	0	0	0	0	0	0	0	0	0	0	0	0	0	0	0	0	0	0	0	0	0	0	0	0	0	0	0	0	0	0	0	0
Argentina	A123	La Lobería	Autumn 2010	78.5	0	0	0	0	0	0	0	0	0	0	0	0	0	0	0	0	0	0	0	0	0	0	0	0	0	0	0	0	0	0	0	0	0	0	0	0	0	0	0	0	0	0	0	0	0
Argentina	A124	La Lobería	Autumn 2010	78.5	0	0	0	0	0	0	0	0	0	0	0	0	0	0	0	0	0	0	0	0	0	0	0	0	0	0	0	0	0	0	0	0	0	0	0	0	0	0	0	0	0	0	0	0	0
Argentina	A125	La Lobería	Autumn 2010	78.5	0	0	0	0	0	0	0	0	0	0	0	0	0	0	0	0	0	0	0	0	0	0	0	0	0	0	0	0	0	0	0	0	0	0	0	0	0	0	0	0	0	0	0	0	0
Argentina	A126	La Lobería	Autumn 2010	78.5	0	0	0	0	0	0	0	0	0	0	0	0	0	0	0	0	0	0	0	0	0	0	0	0	0	0	0	0	0	0	0	0	0	0	0	0	0	0	0	0	0	0	0	0	0
Argentina	A127	La Lobería	Autumn 2010	78.5	0	0	0	0	0	0	0	0	0	0	0	0	0	0	0	0	0	0	0	0	0	0	0	0	0	0	0	0	0	0	0	0	0	0	0	0	0	0	0	0	0	0	0	0	0
Argentina	A128	La Lobería	Autumn 2010	78.5	0	0	0	0	0	0	0	0	0	0	0	0	0	0	0	0	0	0	0	0	0	0	0	0	0	0	0	0	0	0	0	0	0	0	0	0	0	0	0	0	0	0	0	0	0
Argentina	A129	Santa Elena	Winter 2010	78.5	0	0	0	0	0	0	0	2	0	0	0	0	0	0	0	0	0	0	0	0	0	0	0	0	0	0	0	0	0	0	0	0	0	0	0	0	0	0	0	0	0	0	0	0	0
Argentina	A130	Santa Elena	Winter 2010	78.5	0	0	0	0	0	0	0	0	0	0	0	0	0	0	0	0	0	0	0	0	0	0	0	0	0	0	0	0	0	0	0	0	0	0	0	0	0	0	0	0	0	0	0	0	0
Argentina	A131	Santa Elena	Winter 2010	78.5	0	0	0	0	0	0	0	0	0	0	0	0	0	0	0	0	0	0	0	0	0	0	0	0	0	0	0	0	0	0	0	0	0	0	0	0	0	0	0	0	0	0	0	0	0
Argentina	A132	Santa Elena	Winter 2010	78.5	0	0	0	0	0	0	0	5	0	0	0	0	0	0	0	0	0	0	0	0	0	0	0	0	0	0	0	0	0	0	0	0	0	0	0	0	0	0	0	0	0	0	0	0	0
Argentina	A133	Santa Elena	Winter 2010	78.5	0	0	0	0	0	0	0	12	0	0	0	0	0	0	0	0	0	0	0	0	0	0	0	0	0	0	0	0	0	0	0	0	0	0	0	0	0	0	0	0	0	0	0	0	0
Argentina	A134	Santa Elena	Winter 2010	78.5	0	0	0	0	0	0	0	3	0	0	0	0	0	0	0	0	0	0	0	0	0	0	0	0	0	0	0	0	0	0	0	0	0	0	0	0	0	0	0	0	0	0	0	0	0
Argentina	A135	Santa Elena	Winter 2010	78.5	0	0	0	0	0	0	0	5	0	0	0	0	0	0	0	0	0	0	0	0	0	0	0	0	0	0	0	0	0	0	0	0	0	0	0	0	0	0	0	0	0	0	0	0	0
Argentina	A136	Santa Elena	Winter 2010	78.5	0	0	0	0	0	0	0	12	0	0	0	0	0	0	0	0	0	0	0	0	0	0	0	0	0	0	0	0	0	0	0	0	0	0	0	0	0	0	0	0	0	0	0	0	0
Argentina	A137	Mar del Plata	Winter 2010	78.5	0	0	0	0	0	0	0	1	0	0	0	0	0	0	0	0	0	0	0	0	0	0	0	0	0	0	0	0	0	0	0	0	0	0	0	0	0	0	0	0	0	0	0	0	0
Argentina	A138	Mar del Plata	Winter 2010	78.5	0	0	0	0	0	0	0	0	0	0	0	0	0	0	0	0	0	0	0	2	0	0	0	0	0	0	0	0	0	0	0	0	0	0	0	0	0	0	0	0	0	0	0	0	0
Argentina	A139	Mar del Plata	Winter 2010	78.5	0	0	0	0	0	0	0	0	0	0	0	0	0	0	0	0	0	0	0	0	0	0	0	0	0	0	0	0	0	0	0	0	0	0	0	0	0	0	0	0	0	0	0	0	0
Argentina	A140	Mar del Plata	Winter 2010	78.5	0	0	0	0	0	0	0	0	0	0	0	0	0	0	0	0	0	0	0	0	0	0	0	0	0	0	0	0	0	0	0	0	0	0	0	0	0	0	0	0	0	0	0	0	0
Argentina	A141	Mar del Plata	Winter 2010	78.5	0	0	0	0	0	0	0	0	0	0	0	0	0	0	0	0	0	0	0	0	0	0	0	0	0	0	0	0	0	0	0	0	0	0	0	0	0	0	0	0	0	0	0	0	0
Argentina	A142	Mar del Plata	Winter 2010	78.5	0	0	0	0	0	0	0	0	0	0	0	0	0	0	0	0	0	0	0	0	0	0	0	0	0	0	0	0	0	0	0	0	0	0	0	0	0	0	0	0	0	0	0	0	0
Argentina	A143	Mar del Plata	Winter 2010	78.5	0	0	0	0	0	0	0	0	0	0	0	0	0	0	0	0	0	0	0	0	0	0	0	0	0	0	0	0	0	0	0	0	0	0	0	0	0	0	0	0	0	0	0	0	0
Argentina	A144	Mar del Plata	Winter 2010	78.5	0	0	0	0	0	0	0	0	0	0	0	0	0	0	0	0	0	0	0	0	0	0	0	0	0	0	0	0	0	0	0	0	0	0	0	0	0	0	0	0	0	0	0	0	0
Argentina	A145	El Espigón	Winter 2010	78.5	0	0	0	0	0	0	0	0	0	0	0	0	0	0	0	0	0	0	0	0	0	0	0	0	0	0	0	0	0	0	0	0	0	0	0	0	0	0	0	0	0	0	0	0	0
Argentina	A146	El Espigón	Winter 2010	78.5	0	0	0	0	0	0	0	0	0	0	0	0	0	0	0	0	0	0	0	0	0	0	0	0	0	0	0	0	0	0	0	0	0	0	0	0	0	0	0	0	0	0	0	0	0
Argentina	A147	El Espigón	Winter 2010	78.5	0	0	0	0	0	0	0	0	0	0	0	0	0	0	0	0	0	0	0	0	0	0	0	0	0	0	0	0	0	0	0	0	0	0	1	0	0	0	0	0	0	0	0	0	0
Argentina	A148	El Espigón	Winter 2010	78.5	0	0	0	0	0	0	0	0	0	0	0	0	0	0	0	0	0	0	0	0	0	0	0	0	0	0	0	0	0	0	0	0	0	0	1	0	0	0	0	0	0	0	0	0	0
Argentina	A149	El Espigón	Winter 2010	78.5	0	0	0	0	0	0	0	0	0	0	0	0	0	0	0	0	0	0	0	0	0	0	0	0	0	0	0	0	0	0	0	0	0	0	0	0	0	0	0	0	0	0	0	0	0
Argentina	A150	El Espigón	Winter 2010	78.5	0	0	0	0	0	0	0	0	0	0	0	0	0	0	0	0	0	0	0	0	0	0	0	0	0	0	0	0	0	0	0	0	0	0	2	0	0	0	0	0	0	0	0	0	0
Argentina	A151	El Espigón	Winter 2010	78.5	0	0	0	0	0	0	0	0	0	0	0	0	0	0	0	0	0	0	0	0	0	0	0	0	0	0	0	0	0	0	0	0	0	0	0	0	0	0	0	0	0	0	0	0	0
Argentina	A152	El Espigón	Winter 2010	78.5	0	0	0	0	0	0	0	0	0	0	0	0	0	0	0	0	0	0	0	0	0	0	0	0	0	0	0	0	0	0	0	0	0	0	0	0	0	0	0	0	0	0	0	0	0
Argentina	A153	La Lobería	Winter 2010	78.5	0	0	0	0	0	0	0	0	0	0	0	0	0	0	0	0	0	0	0	0	0	0	0	0	0	0	0	0	0	0	0	0	0	0	0	0	0	0	0	0	0	0	0	0	0
Argentina	A154	La Lobería	Winter 2010	78.5	0	0	0	0	0	0	0	0	0	0	0	0	0	0	0	0	0	0	0	0	0	0	0	0	0	0	0	0	0	0	0	0	0	0	0	0	0	0	0	0	0	0	0	0	0
Argentina	A155	La Lobería	Winter 2010	78.5	0	0	0	0	0	0	0	0	0	0	0	0	0	0	0	0	0	0	0	0	0	0	0	0	0	0	0	0	0	0	0	0	0	0	0	0	0	0	0	0	0	0	0	0	0
Argentina	A156	La Lobería	Winter 2010	78.5	0	0	0	0	0	0	0	0	0	0	0	0	0	0	0	0	0	0	0	0	0	0	0	0	0	0	0	0	0	0	0	0	0	0	0	0	0	0	0	0	0	0	0	0	0
Argentina	A157	La Lobería	Winter 2010	78.5	0	0	0	0	0	0	0	0	0	0	0	0	0	0	0	0	0	0	0	0	0	0	0	0	0	0	0	0	0	0	0	0	0	0	0	0	0	0	0	0	0	0	0	0	0
Argentina	A158	La Lobería	Winter 2010	78.5	0	0	0	0	0	0	0	0	0	0	0	0	0	0	0	0	0	0	0	0	0	0	0	0	0	0	0	0	0	0	0	0	0	0	0	0	0	0	0	0	0	0	0	0	0
Argentina	A159	La Lobería	Winter 2010	78.5	0	0	0	0	0	0	0	0	0	0	0	0	0	0	0	0	0	0	0	0	0	0	0	0	0	0	0	0	0	0	0	0	0	0	0	0	0	0	0	0	0	0	0	0	0
Argentina	A160	La Lobería	Winter 2010	78.5	0	0	0	0	0	0	0	0	0	0	0	0	0	0	0	0	0	0	0	0	0	0	0	0	0	0	0	0	0	0	0	0	0	0	0	0	0	0	0	0	0	0	0	0	0
Argentina	A161	Santa Elena	Spring 2010	78.5	0	0	0	0	0	0	0	4	0	0	0	0	0	0	0	0	0	0	0	0	0	0	0	0	0	0	0	0	0	0	0	0	0	0	0	0	0	0	0	0	0	0	0	0	0
Argentina	A162	Santa Elena	Spring 2010	78.5	0	0	0	0	0	0	0	3	0	0	0	0	0	0	0	0	0	0	0	0	0	0	0	0	0	0	0	0	0	0	0	0	0	0	0	0	0	0	0	0	0	0	0	0	0
Argentina	A163	Santa Elena	Spring 2010	78.5	0	0	0	0	0	0	0	0	0	0	0	0	0	0	0	0	0	0	0	0	0	0	0	0	0	0	0	0	0	0	0	0	0	0	0	0	0	0	0	0	0	0	0	0	0
Argentina	A164	Santa Elena	Spring 2010	78.5	0	0	0	0	0	0	0	0	0	0	0	0	0	0	0	0	0	0	0	0	0	0	0	0	0	0	0	0	0	0	0	0	0	0	0	0	0	0	0	0	0	0	0	0	0
Argentina	A165	Santa Elena	Spring 2010	78.5	0	0	0	0	0	0	0	12	0	0	0	0	0	0	0	0	0	0	0	0	0	0	0	0	0	0	0	0	0	0	0	0	0	0	0	0	0	0	0	0	0	0	0	0	0
Argentina	A166	Santa Elena	Spring 2010	78.5	0	0	0	0	0	0	0	4	0	0	0	0	0	0	0	0	0	0	0	0	0	0	0	0	0	0	0	0	0	0	0	0	0	0	0	0	0	0	0	0	0	0	0	0	0
Argentina	A167	Santa Elena	Spring 2010	78.5	0	0	0	0	0	0	0	2	0	0	0	0	0	0	0	0	0	0	0	0	0	0	0	0	0	0	0	0	0	0	0	0	0	0	0	0	0	0	0	0	0	0	0	0	0
Argentina	A168	Santa Elena	Spring 2010	78.5	0	0	0	0	0	0	0	6	0	0	0	0	0	0	0	0	0	0	0	0	0	0	0	0	0	0	0	0	0	0	0	0	0	0	0	0	0	0	0	0	0	0	0	0	0
Argentina	A169	Mar del Plata	Spring 2010	78.5	0	0	0	0	0	0	0	0	0	0	0	0	0	0	0	0	0	0	0	0	0	0	0	0	0	0	0	0	0	0	0	0	0	0	0	0	0	0	0	0	0	0	0	0	0
Argentina	A170	Mar del Plata	Spring 2010	78.5	0	0	0	0	0	0	0	0	0	0	0	0	0	0	0	0	0	0	0	0	0	0	0	0	0	0	0	0	0	0	0	0	0	0	0	0	0	0	0	0	0	0	0	0	0
Argentina	A171	Mar del Plata	Spring 2010	78.5	0	0	0	0	0	0	0	5	0	0	0	0	0	0	0	0	0	0	0	0	0	0	0	0	0	0	0	0	0	0	0	0	0	0	0	0	0	0	0	0	0	0	0	0	0
Argentina	A172	Mar del Plata	Spring 2010	78.5	0	0	0	0	0	0	0	2	0	0	0	0	0	0	0	0	0	0	0	0	0	0	0	0	0	0	0	0	0	0	0	0	0	0	0	0	0	0	0	0	0	0	0	0	0
Argentina	A173	Mar del Plata	Spring 2010	78.5	0	0	0	0	0	0	0	0	0	0	0	0	0	0	0	0	0	0	0	0	0	0	0	0	0	0	0	0	0	0	0	0	0	0	0	0	0	0	0	0	0	0	0	0	0
Argentina	A174	Mar del Plata	Spring 2010	78.5	0	0	0	0	0	0	0	0	0	0	0	0	0	0	0	0	0	0	0	0	0	0	0	0	0	0	0	0	0	0	0	0	0	0	0	0	0	0	0	0	0	0	0	0	0
Argentina	A175	Mar del Plata	Spring 2010	78.5	0	0	0	0	0	0	0	0	0	0	0	0	0	0	0	0	0	0	0	0	0	0	0	0	0	0	0	0	0	0	0	0	0	0	0	0	0	0	0	0	0	0	0	0	0
Argentina	A176	Mar del Plata	Spring 2010	78.5	0	0	0	0	0	0	0	0	0	0	0	0	0	0	0	0	0	0	0	0	0	0	0	0	0	0	0	0	0	0	0	0	0	0	0	0	0	0	0	0	0	0	0	0	0
Argentina	A177	El Espigón	Spring 2010	78.5	0	0	0	0	0	0	0	0	0	0	0	0	0	0	0	0	0	0	0	0	0	0	0	0	0	0	0	0	0	0	0	0	0	0	0	0	0	0	0	0	0	0	0	0	0
Argentina	A178	El Espigón	Spring 2010	78.5	0	0	0	0	0	0	0	0	0	0	0	0	0	0	0	0	0	0	0	0	0	0	0	0	0	0	0	0	0	0	0	0	0	0	0	0	0	0	0	0	0	0	0	0	0
Argentina	A179	El Espigón	Spring 2010	78.5	0	0	0	0	0	0	0	0	0	0	0	0	0	0	0	0	0	0	0	0	0	0	0	0	0	0	0	0	0	0	0	0	0	0	0	0	0	0	0	0	0	0	0	0	0
Argentina	A180	El Espigón	Spring 2010	78.5	0	0	0	0	0	0	0	0	0	0	0	0	0	0	0	0	0	0	0	0	0	0	0	0	0	0	0	0	0	0	0	0	0	0	0	0	0	0	0	0	0	0	0	0	0
Argentina	A181	El Espigón	Spring 2010	78.5	0	0	0	0	0	0	0	0	0	0	0	0	0	0	0	0	0	0	0	0	0	0	0	0	0	0	0	0	0	0	0	0	0	0	0	0	0	0	0	0	0	0	0	0	0
Argentina	A182	El Espigón	Spring 2010	78.5	0	0	0	0	0	0	0	0	0	0	0	0	0	0	0	0	0	0	0	0	0	0	0	0	0	0	0	0	0	0	0	0	0	0	0	0	0	0	0	0	0	0	0	0	0
Argentina	A183	El Espigón	Spring 2010	78.5	0	0	0	0	0	0	0	0	0	0	0	0	0	0	0	0	0	0	0	0	0	0	0	0	0	0	0	0	0	0	0	0	0	0	0	0	0	0	0	0	0	0	0	0	0
Argentina	A184	El Espigón	Spring 2010	78.5	0	0	0	0	0	0	0	0	0	0	0	0	0	0	0	0	0	0	0	0	0	0	0	0	0	0	0	0	0	0	0	0	0	0	0	0	0	0	0	0	0	0	0	0	0
Argentina	A185	La Lobería	Spring 2010	78.5	0	0	0	0	0	0	0	0	0	0	0	0	0	0	0	0	0	0	0	0	0	0	0	0	0	0	0	0	0	0	0	0	0	0	0	0	0	0	0	0	0	0	0	0	0
Argentina	A186	La Lobería	Spring 2010	78.5	0	0	0	0	0	0	0	0	0	0	0	0	0	0	0	0	0	0	0	0	0	0	0	0	0	0	0	0	0	0	0	0	0	0	0	0	0	0	0	0	0	0	0	0	0
Argentina	A187	La Lobería	Spring 2010	78.5	0	0	0	0	0	0	0	0	0	0	0	0	0	0	0	0	0	0	0	0	0	0	0	0	0	0	0	0	0	0	0	0	0	0	0	0	0	0	0	0	0	0	0	0	0
Argentina	A188	La Lobería	Spring 2010	78.5	0	0	0	0	0	0	0	0	0	0	0	0	0	0	0	0	0	0	0	0	0	0	0	0	0	0	0	0	0	0	0	0	0	0	0	0	0	0	0	0	0	0	0	0	0
Argentina	A189	La Lobería	Spring 2010	78.5	0	0	0	0	0	0	0	0	0	0	0	0	0	0	0	0	0	0	0	0	0	0	0	0	0	0	0	0	0	0	0	0	0	0	0	0	0	0	0	0	0	0	0	0	0
Argentina	A190	La Lobería	Spring 2010	78.5	0	0	0	0	0	0	0	0	0	0	0	0	0	0	0	0	0	0	0	0	0	0	0	0	0	0	0	0	0	0	0	0	0	0	0	0	0	0	0	0	0	0	0	0	0
Argentina	A191	La Lobería	Spring 2010	78.5	0	0	0	0	0	0	0	0	0	0	0	0	0	0	0	0	0	0	0	0	0	0	0	0	0	0	0	0	0	0	0	0	0	0	0	0	0	0	0	0	0	0	0	0	0
Argentina	A192	La Lobería	Spring 2010	78.5	0	0	0	0	0	0	0	0	0	0	0	0	0	0	0	0	0	0	0	0	0	0	0	0	0	0	0	0	0	0	0	0	0	0	0	0	0	0	0	0	0	0	0	0	0
Argentina	A193	Santa Elena	Summer 2011	78.5	0	0	0	0	0	0	0	0	0	0	0	0	0	0	0	0	0	0	0	0	0	0	0	0	0	0	0	0	0	0	0	0	0	0	0	0	0	0	0	0	0	0	0	0	0
Argentina	A194	Santa Elena	Summer 2011	78.5	0	0	0	0	0	0	0	1	0	0	0	0	0	0	0	0	0	0	0	0	0	0	0	0	0	0	0	0	0	0	0	0	0	0	0	0	0	0	0	0	0	0	0	0	0
Argentina	A195	Santa Elena	Summer 2011	78.5	0	0	0	0	0	0	0	0	0	0	0	0	0	0	0	0	0	0	0	0	0	0	0	0	0	0	0	0	0	0	0	0	0	0	0	0	0	0	0	0	0	0	0	0	0
Argentina	A196	Santa Elena	Summer 2011	78.5	0	0	0	0	0	0	0	16	0	0	0	0	0	0	0	0	0	0	0	0	0	0	0	0	0	0	0	0	0	0	0	0	0	0	0	0	0	0	0	0	0	0	0	0	0
Argentina	A197	Santa Elena	Summer 2011	78.5	0	0	0	0	0	0	0	6	0	0	0	0	0	0	0	0	0	0	0	0	0	0	0	0	0	0	0	0	0	0	0	0	0	0	0	0	0	0	0	0	0	0	0	0	0
Argentina	A198	Santa Elena	Summer 2011	78.5	0	0	0	0	0	0	0	0	0	0	0	0	0	0	0	0	0	0	0	0	0	0	0	0	0	0	0	0	0	0	0	0	0	0	0	0	0	0	0	0	0	0	0	0	0
Argentina	A199	Santa Elena	Summer 2011	78.5	0	0	0	0	0	0	0	0	0	0	0	0	0	0	0	0	0	0	0	0	0	0	0	0	0	0	0	0	0	0	0	0	0	0	0	0	0	0	0	0	0	0	0	0	0
Argentina	A200	Santa Elena	Summer 2011	78.5	0	0	0	0	0	0	0	1	0	0	0	0	0	0	0	0	0	0	0	0	0	0	0	0	0	0	0	0	0	0	0	0	0	0	0	0	0	0	0	0	0	0	0	0	0
Argentina	A201	Mar del Plata	Summer 2011	78.5	0	0	0	0	0	0	0	0	0	0	0	0	0	0	0	0	0	0	0	0	0	0	0	0	0	0	0	0	0	0	0	0	0	0	0	0	0	0	0	0	0	0	0	0	0
Argentina	A202	Mar del Plata	Summer 2011	78.5	0	0	0	0	0	0	0	0	0	0	0	0	0	0	0	0	0	0	0	0	0	0	0	0	0	0	0	0	0	0	0	0	0	0	0	0	0	0	0	0	0	0	0	0	0
Argentina	A203	Mar del Plata	Summer 2011	78.5	0	0	0	0	0	0	0	0	0	0	0	0	0	0	0	0	0	0	0	0	0	0	0	0	0	0	0	0	0	0	0	0	0	0	0	0	0	0	0	0	0	0	0	0	0
Argentina	A204	Mar del Plata	Summer 2011	78.5	0	0	0	0	0	0	0	2	0	0	0	0	0	0	0	0	0	0	0	0	0	0	0	0	0	0	0	0	0	0	0	0	0	0	0	0	0	0	0	0	0	0	0	0	0
Argentina	A205	Mar del Plata	Summer 2011	78.5	0	0	0	0	0	0	0	0	0	0	0	0	0	0	0	0	0	0	0	0	0	0	0	0	0	0	0	0	0	0	0	0	0	0	0	0	0	0	0	0	0	0	0	0	0
Argentina	A206	Mar del Plata	Summer 2011	78.5	0	0	0	0	0	0	0	0	0	0	0	0	0	0	0	0	0	0	0	0	0	0	0	0	0	0	0	0	0	0	0	0	0	0	0	0	0	0	0	0	0	0	0	0	0
Argentina	A207	Mar del Plata	Summer 2011	78.5	0	0	0	0	0	0	0	1	0	0	0	0	0	0	0	0	0	0	0	0	0	0	0	0	0	0	0	0	0	0	0	0	0	0	0	0	0	0	0	0	0	0	0	0	0
Argentina	A208	Mar del Plata	Summer 2011	78.5	0	0	0	0	0	0	0	0	0	0	0	0	0	0	0	0	0	0	0	0	0	0	0	0	0	0	0	0	0	0	0	0	0	0	0	0	0	0	0	0	0	0	0	0	0
Argentina	A209	El Espigón	Summer 2011	78.5	0	0	0	0	0	0	0	0	0	0	0	0	0	0	0	0	0	0	0	0	0	0	0	0	0	0	0	0	0	0	0	0	0	0	0	0	0	0	0	0	0	0	0	0	0
Argentina	A210	El Espigón	Summer 2011	78.5	0	0	0	0	0	0	0	0	0	0	0	0	0	0	0	0	0	0	0	0	0	0	0	0	0	0	0	0	0	0	0	0	0	0	0	0	0	0	0	0	0	0	0	0	0
Argentina	A211	El Espigón	Summer 2011	78.5	0	0	0	0	0	0	0	0	0	0	0	0	0	0	0	0	0	0	0	0	0	0	0	0	0	0	0	0	0	0	0	0	0	0	0	0	0	0	0	0	0	0	0	0	0
Argentina	A212	El Espigón	Summer 2011	78.5	0	0	0	0	0	0	0	0	0	0	0	0	0	0	0	0	0	0	0	0	0	0	0	0	0	0	0	0	0	0	0	0	0	0	0	0	0	0	0	0	0	0	0	0	0
Argentina	A213	El Espigón	Summer 2011	78.5	0	0	0	0	0	0	0	0	0	0	0	0	0	0	0	0	0	0	0	0	0	0	0	0	0	0	0	0	0	0	0	0	0	0	0	0	0	0	0	0	0	0	0	0	0
Argentina	A214	El Espigón	Summer 2011	78.5	0	0	0	0	0	0	0	0	0	0	0	0	0	0	0	0	0	0	0	0	0	0	0	0	0	0	0	0	0	0	0	0	0	0	0	0	0	0	0	0	0	0	0	0	0
Argentina	A215	El Espigón	Summer 2011	78.5	0	0	0	0	0	0	0	0	0	0	0	0	0	0	0	0	0	0	0	0	0	0	0	0	0	0	0	0	0	0	0	0	0	0	0	0	0	0	0	0	0	0	0	0	0
Argentina	A216	El Espigón	Summer 2011	78.5	0	0	0	0	0	0	0	0	0	0	0	0	0	0	0	0	0	0	0	0	0	0	0	0	0	0	0	0	0	0	0	0	0	0	0	0	0	0	0	0	0	0	0	0	0
Argentina	A217	La Lobería	Summer 2011	78.5	0	0	0	0	0	0	0	0	0	0	0	0	0	0	0	0	0	0	0	0	0	0	0	0	0	0	0	0	0	0	0	0	0	0	0	0	0	0	0	0	0	0	0	0	0
Argentina	A218	La Lobería	Summer 2011	78.5	0	0	0	0	0	0	0	0	0	0	0	0	0	0	0	0	0	0	0	0	0	0	0	0	0	0	0	0	0	0	0	0	0	0	0	0	0	0	0	0	0	0	0	0	0
Argentina	A219	La Lobería	Summer 2011	78.5	0	0	0	0	0	0	0	0	0	0	0	0	0	0	0	0	0	0	0	0	0	0	0	0	0	0	0	0	0	0	0	0	0	0	0	0	0	0	0	0	0	0	0	0	0
Argentina	A220	La Lobería	Summer 2011	78.5	0	0	0	0	0	0	0	0	0	0	0	0	0	0	0	0	0	0	0	0	0	0	0	0	0	0	0	0	0	0	0	0	0	0	0	0	0	0	0	0	0	0	0	0	0
Argentina	A221	La Lobería	Summer 2011	78.5	0	0	0	0	0	0	0	0	0	0	0	0	0	0	0	0	0	0	0	0	0	0	0	0	0	0	0	0	0	0	0	0	0	0	0	0	0	0	0	0	0	0	0	0	0
Argentina	A222	La Lobería	Summer 2011	78.5	0	0	0	0	0	0	0	0	0	0	0	0	0	0	0	0	0	0	0	0	0	0	0	0	0	0	0	0	0	0	0	0	0	0	0	0	0	0	0	0	0	0	0	0	0
Argentina	A223	La Lobería	Summer 2011	78.5	0	0	0	0	0	0	0	0	0	0	0	0	0	0	0	0	0	0	0	0	0	0	0	0	0	0	0	0	0	0	0	0	0	0	0	0	0	0	0	0	0	0	0	0	0
Argentina	A224	La Lobería	Summer 2011	78.5	0	0	0	0	0	0	0	0	0	0	0	0	0	0	0	0	0	0	0	0	0	0	0	0	0	0	0	0	0	0	0	0	0	0	0	0	0	0	0	0	0	0	0	0	0
Argentina	A225	Santa Elena	Autumn 2011	78.5	0	0	0	0	0	0	0	0	0	0	0	0	0	0	0	0	0	0	0	0	0	0	0	0	0	0	0	0	0	0	0	0	0	0	0	0	0	0	0	0	0	0	0	0	0
Argentina	A226	Santa Elena	Autumn 2011	78.5	0	0	0	0	0	0	0	0	0	0	0	0	0	0	0	0	0	0	0	0	0	0	0	0	0	0	0	0	0	0	0	0	0	0	0	0	0	0	0	0	0	0	0	0	0
Argentina	A227	Santa Elena	Autumn 2011	78.5	0	0	0	0	0	0	0	0	0	0	0	0	0	0	0	0	0	0	0	0	0	0	0	0	0	0	0	0	0	0	0	0	0	0	0	0	0	0	0	0	0	0	0	0	0
Argentina	A228	Santa Elena	Autumn 2011	78.5	0	0	0	0	0	0	0	6	0	0	0	0	0	0	0	0	0	0	0	0	0	0	0	0	0	0	0	0	0	0	0	0	0	0	0	0	0	0	0	0	0	0	0	0	0
Argentina	A229	Santa Elena	Autumn 2011	78.5	0	0	0	0	0	0	0	4	0	0	0	0	0	0	0	0	0	0	0	0	0	0	0	0	0	0	0	0	0	0	0	0	0	0	0	0	0	0	0	0	0	0	0	0	0
Argentina	A230	Santa Elena	Autumn 2011	78.5	0	0	0	0	0	0	0	1	0	0	0	0	0	0	0	0	0	0	0	0	0	0	0	0	0	0	0	0	0	0	0	0	0	0	0	0	0	0	0	0	0	0	0	0	0
Argentina	A231	Santa Elena	Autumn 2011	78.5	0	0	0	0	0	0	0	0	0	0	0	0	0	0	0	0	0	0	0	0	0	0	0	0	0	0	0	0	0	0	0	0	0	0	0	0	0	0	0	0	0	0	0	0	0
Argentina	A232	Santa Elena	Autumn 2011	78.5	0	0	0	0	0	0	0	6	0	0	0	0	0	0	0	0	0	0	0	0	0	0	0	0	0	0	0	0	0	0	0	0	0	0	0	0	0	0	0	0	0	0	0	0	0
Argentina	A233	Mar del Plata	Autumn 2011	78.5	0	0	0	0	0	0	0	0	0	0	0	0	0	0	0	0	0	0	0	0	0	0	0	0	0	0	0	0	0	0	0	0	0	0	0	0	0	0	0	0	0	0	0	0	0
Argentina	A234	Mar del Plata	Autumn 2011	78.5	0	0	0	0	0	0	0	0	0	0	0	0	0	0	0	0	0	0	0	0	0	0	0	0	0	0	0	0	0	0	0	0	0	0	0	0	0	0	0	0	0	0	0	0	0
Argentina	A235	Mar del Plata	Autumn 2011	78.5	0	0	0	0	0	0	0	0	0	0	0	0	0	0	0	0	0	0	0	0	0	0	0	0	0	0	0	0	0	0	0	0	0	0	0	0	0	0	0	0	0	0	0	0	0
Argentina	A236	Mar del Plata	Autumn 2011	78.5	0	0	0	0	0	0	0	0	0	0	0	0	0	0	0	0	0	0	0	1	0	0	0	0	0	0	0	0	0	0	0	0	0	0	0	0	0	0	0	0	0	0	0	0	0
Argentina	A237	Mar del Plata	Autumn 2011	78.5	0	0	0	0	0	0	0	0	0	0	0	0	0	0	0	0	0	0	0	0	0	0	0	0	0	0	0	0	0	0	0	0	0	0	0	0	0	0	0	0	0	0	0	0	0
Argentina	A238	Mar del Plata	Autumn 2011	78.5	0	0	0	0	0	0	0	0	0	0	0	0	0	0	0	0	0	0	0	0	0	0	0	0	0	0	0	0	0	0	0	0	0	0	0	0	0	0	0	0	0	0	0	0	0
Argentina	A239	Mar del Plata	Autumn 2011	78.5	0	0	0	0	0	0	0	0	0	0	0	0	0	0	0	0	0	0	0	0	0	0	0	0	0	0	0	0	0	0	0	0	0	0	0	0	0	0	0	0	0	0	0	0	0
Argentina	A240	Mar del Plata	Autumn 2011	78.5	0	0	0	0	0	0	0	0	0	0	0	0	0	0	0	0	0	0	0	0	0	0	0	0	0	0	0	0	0	0	0	0	0	0	0	0	0	0	0	0	0	0	0	0	0
Argentina	A241	El Espigón	Autumn 2011	78.5	0	0	0	0	0	0	0	0	0	0	0	0	0	0	0	0	0	0	0	0	0	0	0	0	0	0	0	0	0	0	0	0	0	0	0	0	0	0	0	0	0	0	0	0	0
Argentina	A242	El Espigón	Autumn 2011	78.5	0	0	0	0	0	0	0	0	0	0	0	0	0	0	0	0	0	0	0	0	0	0	0	0	0	0	0	0	0	0	0	0	0	0	0	0	0	0	0	0	0	0	0	0	0
Argentina	A243	El Espigón	Autumn 2011	78.5	0	0	0	0	0	0	0	0	0	0	0	0	0	0	0	0	0	0	0	0	0	0	0	0	0	0	0	0	0	0	0	0	0	0	0	0	0	0	0	0	0	0	0	0	0
Argentina	A244	El Espigón	Autumn 2011	78.5	0	0	0	0	0	0	0	0	0	0	0	0	0	0	0	0	0	0	0	0	0	0	0	0	0	0	0	0	0	0	0	0	0	0	0	0	0	0	0	0	0	0	0	0	0
Argentina	A245	El Espigón	Autumn 2011	78.5	0	0	0	0	0	0	0	0	0	0	0	0	0	0	0	0	0	0	0	0	0	0	0	0	0	0	0	0	0	0	0	0	0	0	0	0	0	0	0	0	0	0	0	0	0
Argentina	A246	El Espigón	Autumn 2011	78.5	0	0	0	0	0	0	0	0	0	0	0	0	0	0	0	0	0	0	0	0	0	0	0	0	0	0	0	0	0	0	0	0	0	0	0	0	0	0	0	0	0	0	0	0	0
Argentina	A247	El Espigón	Autumn 2011	78.5	0	0	0	0	0	0	0	0	0	0	0	0	0	0	0	0	0	0	0	0	0	0	0	0	0	0	0	0	0	0	0	0	0	0	0	0	0	0	0	0	0	0	0	0	0
Argentina	A248	El Espigón	Autumn 2011	78.5	0	0	0	0	0	0	0	0	0	0	0	0	0	0	0	0	0	0	0	0	0	0	0	0	0	0	0	0	0	0	0	0	0	0	0	0	0	0	0	0	0	0	0	0	0
Argentina	A249	La Lobería	Autumn 2011	78.5	0	0	0	0	0	0	0	0	0	0	0	0	0	0	0	0	0	0	0	0	0	0	0	0	0	0	0	0	0	0	0	0	0	0	0	0	0	0	0	0	0	0	0	0	0
Argentina	A250	La Lobería	Autumn 2011	78.5	0	0	0	0	0	0	0	0	0	0	0	0	0	0	0	0	0	0	0	0	0	0	0	0	0	0	0	0	0	0	0	0	0	0	0	0	0	0	0	0	0	0	0	0	0
Argentina	A251	La Lobería	Autumn 2011	78.5	0	0	0	0	0	0	0	0	0	0	0	0	0	0	0	0	0	0	0	0	0	0	0	0	0	0	0	0	0	0	0	0	0	0	0	0	0	0	0	0	0	0	0	0	0
Argentina	A252	La Lobería	Autumn 2011	78.5	0	0	0	0	0	0	0	0	0	0	0	0	0	0	0	0	0	0	0	0	0	0	0	0	0	0	0	0	0	0	0	0	0	0	0	0	0	0	0	0	0	0	0	0	0
Argentina	A253	La Lobería	Autumn 2011	78.5	0	0	0	0	0	0	0	0	0	0	0	0	0	0	0	0	0	0	0	0	0	0	0	0	0	0	0	0	0	0	0	0	0	0	0	0	0	0	0	0	0	0	0	0	0
Argentina	A254	La Lobería	Autumn 2011	78.5	0	0	0	0	0	0	0	0	0	0	0	0	0	0	0	0	0	0	0	0	0	0	0	0	0	0	0	0	0	0	0	0	0	0	0	0	0	0	0	0	0	0	0	0	0
Argentina	A255	La Lobería	Autumn 2011	78.5	0	0	0	0	0	0	0	0	0	0	0	0	0	0	0	0	0	0	0	0	0	0	0	0	0	0	0	0	0	0	0	0	0	0	0	0	0	0	0	0	0	0	0	0	0
Argentina	A256	La Lobería	Autumn 2011	78.5	0	0	0	0	0	0	0	0	0	0	0	0	0	0	0	0	0	0	0	0	0	0	0	0	0	0	0	0	0	0	0	0	0	0	0	0	0	0	0	0	0	0	0	0	0
Argentina	A257	Santa Elena	Winter 2011	78.5	0	0	0	0	0	0	0	0	0	0	0	0	0	0	0	0	0	0	0	0	0	0	0	0	0	0	0	0	0	0	0	0	0	0	0	0	0	0	0	0	0	0	0	0	0
Argentina	A258	Santa Elena	Winter 2011	78.5	0	0	0	0	0	0	0	5	0	0	0	0	0	0	0	0	0	0	0	0	0	0	0	0	0	0	0	0	0	0	0	0	0	0	0	0	0	0	0	0	0	0	0	0	0
Argentina	A259	Santa Elena	Winter 2011	78.5	0	0	0	0	0	0	0	0	0	0	0	0	0	0	0	0	0	0	0	0	0	0	0	0	0	0	0	0	0	0	0	0	0	0	0	0	0	0	0	0	0	0	0	0	0
Argentina	A260	Santa Elena	Winter 2011	78.5	0	0	0	0	0	0	0	0	0	0	0	0	0	0	0	0	0	0	0	0	0	0	0	0	0	0	0	0	0	0	0	0	0	0	0	0	0	0	0	0	0	0	0	0	0
Argentina	A261	Santa Elena	Winter 2011	78.5	0	0	0	0	0	0	0	1	0	0	0	0	0	0	0	0	0	0	0	0	0	0	0	0	0	0	0	0	0	0	0	0	0	0	0	0	0	0	0	0	0	0	0	0	0
Argentina	A262	Santa Elena	Winter 2011	78.5	0	0	0	0	0	0	0	4	0	0	0	0	0	0	0	0	0	0	0	0	0	0	0	0	0	0	0	0	0	0	0	0	0	0	0	0	0	0	0	0	0	0	0	0	0
Argentina	A263	Santa Elena	Winter 2011	78.5	0	0	0	0	0	0	0	0	0	0	0	0	0	0	0	0	0	0	0	0	0	0	0	0	0	0	0	0	0	0	0	0	0	0	0	0	0	0	0	0	0	0	0	0	0
Argentina	A264	Santa Elena	Winter 2011	78.5	0	0	0	0	0	0	0	0	0	0	0	0	0	0	0	0	0	0	0	0	0	0	0	0	0	0	0	0	0	0	0	0	0	0	0	0	0	0	0	0	0	0	0	0	0
Argentina	A265	Mar del Plata	Winter 2011	78.5	0	0	0	0	0	0	0	20	0	0	0	0	0	0	0	0	0	0	0	0	0	0	0	0	0	0	0	0	0	0	0	0	0	0	0	0	0	0	0	0	0	0	0	0	0
Argentina	A266	Mar del Plata	Winter 2011	78.5	0	0	0	0	0	0	0	0	0	0	0	0	0	0	0	0	0	0	0	0	0	0	0	0	0	0	0	0	0	0	0	0	0	0	0	0	0	0	0	0	0	0	0	0	0
Argentina	A267	Mar del Plata	Winter 2011	78.5	0	0	0	0	0	0	0	0	0	0	0	0	0	0	0	0	0	0	0	0	0	0	0	0	0	0	0	0	0	0	0	0	0	0	0	0	0	0	0	0	0	0	0	0	0
Argentina	A268	Mar del Plata	Winter 2011	78.5	0	0	0	0	0	0	0	0	0	0	0	0	0	0	0	0	0	0	0	0	0	0	0	0	0	0	0	0	0	0	0	0	0	0	0	0	0	0	0	0	0	0	0	0	0
Argentina	A269	Mar del Plata	Winter 2011	78.5	0	0	0	0	0	0	0	0	0	0	0	0	0	0	0	0	0	0	0	0	0	0	0	0	0	0	0	0	0	0	0	0	0	0	0	0	0	0	0	0	0	0	0	0	0
Argentina	A270	Mar del Plata	Winter 2011	78.5	0	0	0	0	0	0	0	0	0	0	0	0	0	0	0	0	0	0	0	0	0	0	0	0	0	0	0	0	0	0	0	0	0	0	0	0	0	0	0	0	0	0	0	0	0
Argentina	A271	Mar del Plata	Winter 2011	78.5	0	0	0	0	0	0	0	0	0	0	0	0	0	0	0	0	0	0	0	0	0	0	0	0	0	0	0	0	0	0	0	0	0	0	0	0	0	0	0	0	0	0	0	0	0
Argentina	A272	Mar del Plata	Winter 2011	78.5	0	0	0	0	0	0	0	0	0	0	0	0	0	0	0	0	0	0	0	0	0	0	0	0	0	0	0	0	0	0	0	0	0	0	0	0	0	0	0	0	0	0	0	0	0
Argentina	A273	El Espigón	Winter 2011	78.5	0	0	0	0	0	0	0	0	0	0	0	0	0	0	0	0	0	0	0	0	0	0	0	0	0	0	0	0	0	0	0	0	0	0	0	0	0	0	0	0	0	0	0	0	0
Argentina	A274	El Espigón	Winter 2011	78.5	0	0	0	0	0	0	0	0	0	0	0	0	0	0	0	0	0	0	0	0	0	0	0	0	0	0	0	0	0	0	0	0	0	0	0	0	0	0	0	0	0	0	0	0	0
Argentina	A275	El Espigón	Winter 2011	78.5	0	0	0	0	0	0	0	0	0	0	0	0	0	0	0	0	0	0	0	0	0	0	0	0	0	0	0	0	0	0	0	0	0	0	0	0	0	0	0	0	0	0	0	0	0
Argentina	A276	El Espigón	Winter 2011	78.5	0	0	0	0	0	0	0	0	0	0	0	0	0	0	0	0	0	0	0	0	0	0	0	0	0	0	0	0	0	0	0	0	0	0	0	0	0	0	0	0	0	0	0	0	0
Argentina	A277	El Espigón	Winter 2011	78.5	0	0	0	0	0	0	0	0	0	0	0	0	0	0	0	0	0	0	0	0	0	0	0	0	0	0	0	0	0	0	0	0	0	0	0	0	0	0	0	0	0	0	0	0	0
Argentina	A278	El Espigón	Winter 2011	78.5	0	0	0	0	0	0	0	0	0	0	0	0	0	0	0	0	0	0	0	0	0	0	0	0	0	0	0	0	0	0	0	0	0	0	0	0	0	0	0	0	0	0	0	0	0
Argentina	A279	El Espigón	Winter 2011	78.5	0	0	0	0	0	0	0	0	0	0	0	0	0	0	0	0	0	0	0	0	0	0	0	0	0	0	0	0	0	0	0	0	0	0	0	0	0	0	0	0	0	0	0	0	0
Argentina	A280	El Espigón	Winter 2011	78.5	0	0	0	0	0	0	0	0	0	0	0	0	0	0	0	0	0	0	0	0	0	0	0	0	0	0	0	0	0	0	0	0	0	0	0	0	0	0	0	0	0	0	0	0	0
Argentina	A281	La Lobería	Winter 2011	78.5	0	0	0	0	0	0	0	0	0	0	0	0	0	0	0	0	0	0	0	0	0	0	0	0	0	0	0	0	0	0	0	0	0	0	0	0	0	0	0	0	0	0	0	0	0
Argentina	A282	La Lobería	Winter 2011	78.5	0	0	0	0	0	0	0	0	0	0	0	0	0	0	0	0	0	0	0	0	0	0	0	0	0	0	0	0	0	0	0	0	0	0	0	0	0	0	0	0	0	0	0	0	0
Argentina	A283	La Lobería	Winter 2011	78.5	0	0	0	0	0	0	0	0	0	0	0	0	0	0	0	0	0	0	0	0	0	0	0	0	0	0	0	0	0	0	0	0	0	0	0	0	0	0	0	0	0	0	0	0	0
Argentina	A284	La Lobería	Winter 2011	78.5	0	0	0	0	0	0	0	0	0	0	0	0	0	0	0	0	0	0	0	0	0	0	0	0	0	0	0	0	0	0	0	0	0	0	0	0	0	0	0	0	0	0	0	0	0
Argentina	A285	La Lobería	Winter 2011	78.5	0	0	0	0	0	0	0	0	0	0	0	0	0	0	0	0	0	0	0	0	0	0	0	0	0	0	0	0	0	0	0	0	0	0	0	0	0	0	0	0	0	0	0	0	0
Argentina	A286	La Lobería	Winter 2011	78.5	0	0	0	0	0	0	0	0	0	0	0	0	0	0	0	0	0	0	0	0	0	0	0	0	0	0	0	0	0	0	0	0	0	0	0	0	0	0	0	0	0	0	0	0	0
Argentina	A287	La Lobería	Winter 2011	78.5	0	0	0	0	0	0	0	0	0	0	0	0	0	0	0	0	0	0	0	0	0	0	0	0	0	0	0	0	0	0	0	0	0	0	0	0	0	0	0	0	0	0	0	0	0
Argentina	A288	La Lobería	Winter 2011	78.5	0	0	0	0	0	0	0	0	0	0	0	0	0	0	0	0	0	0	0	0	0	0	0	0	0	0	0	0	0	0	0	0	0	0	0	0	0	0	0	0	0	0	0	0	0
Uruguay	U1	Cerro Verde	Winter 2005/2006	400	0	0	0	0	0	0	0	0	0	0	0	0	0	0	0	0	0	0	0	0	0	0	0	0	0	0	0	0	0	0	0	0	0	0	0	0	0	0	0	0	0	0	0	0	0
Uruguay	U2	Cerro Verde	Spring 2005/2006	400	0	0	0	0	0	0	0	0	0	0	0	0	0	0	0	0	0	0	0	0	0	0	0	0	0	0	0	0	0	0	0	0	0	0	0	0	0	0	0	0	0	0	0	0	0
Uruguay	U3	Cerro Verde	Spring 2005/2006	400	0	0	0	0	5	0	0	0	0	0	0	0	0	0	0	0	0	0	0	0	0	0	0	0	0	0	0	0	0	0	0	0	0	0	0	0	0	0	0	0	0	0	0	0	0
Uruguay	U4	Cerro Verde	Summer 2005/2006	400	0	0	0	0	0	0	0	0	0	0	0	0	0	0	0	0	0	0	0	0	0	0	0	0	0	0	0	0	0	0	0	0	0	0	0	0	0	0	0	0	0	0	0	0	0
Uruguay	U5	Cerro Verde	Summer 2005/2006	400	0	0	0	0	25	0	0	0	0	0	0	0	0	0	0	0	0	0	0	0	0	0	0	0	0	0	0	0	0	0	0	0	0	0	0	0	0	0	0	0	0	0	0	0	0
Uruguay	U6	Cerro Verde	Autumn 2005/2006	400	0	0	0	0	0	0	0	0	0	0	0	0	0	0	0	0	0	0	0	0	0	0	0	0	0	0	0	0	0	0	0	0	0	0	0	0	0	0	0	0	0	0	0	0	0
Uruguay	U7	Cerro Verde	Spring 2005/2006	400	0	0	0	0	2	0	0	0	0	0	0	0	0	0	0	0	0	0	0	0	0	0	0	0	0	0	0	0	0	0	0	0	0	0	0	0	0	0	0	0	0	0	0	0	0
Uruguay	U8	Cerro Verde	Summer 2005/2006	400	0	0	0	0	0	0	0	0	0	0	0	0	0	0	0	0	0	0	0	0	0	0	0	0	0	0	0	0	0	0	0	0	0	0	0	0	0	0	0	0	0	0	0	0	0
Uruguay	U9	Cerro Verde	Winter 2005/2006	400	0	0	0	0	3	0	0	0	0	0	0	0	0	0	0	0	0	0	0	0	0	0	0	0	0	0	0	0	0	0	0	0	0	0	0	0	0	0	0	0	0	0	0	0	0
Uruguay	U10	Cerro Verde	Spring 2005/2006	400	0	0	0	0	2	0	0	0	0	0	0	0	0	0	0	0	0	0	0	0	0	0	0	0	0	0	0	0	0	0	0	0	0	0	0	0	0	0	0	0	0	0	0	0	0
Uruguay	U11	Cerro Verde	Spring 2005/2006	400	0	0	0	0	0	0	0	0	0	0	0	0	0	0	0	0	0	0	0	0	0	0	0	0	0	0	0	0	0	0	0	0	0	0	0	0	0	0	0	0	0	0	0	0	0
Uruguay	U12	Cerro Verde	Summer 2005/2006	400	0	0	0	0	8	0	0	0	0	0	0	0	0	0	0	0	0	0	0	0	0	0	0	0	0	0	0	0	0	0	0	0	0	0	0	0	0	0	0	0	0	0	0	0	0
Uruguay	U13	Cerro Verde	Winter 2005/2006	400	0	0	0	0	4	0	0	0	0	0	0	0	0	0	0	0	0	0	0	0	0	0	0	0	0	0	0	0	0	0	0	0	0	0	0	0	0	0	0	0	0	0	0	0	0
Uruguay	U14	Cerro Verde	Autumn 2005/2006	400	0	0	0	0	2	0	0	0	0	0	0	0	0	0	0	0	0	0	0	0	0	0	0	0	0	0	0	0	0	0	0	0	0	0	0	0	0	0	0	0	0	0	0	0	0
Uruguay	U15	Cerro Verde	Spring 2005/2006	400	0	0	0	0	0	0	0	0	0	0	0	0	0	0	0	0	0	0	0	0	0	0	0	0	0	0	0	0	0	0	0	0	0	0	0	0	0	0	0	0	0	0	0	0	0
Uruguay	U16	Cerro Verde	Spring 2005/2006	400	0	0	0	0	0	0	0	0	0	0	0	0	0	0	0	0	0	0	0	0	0	0	0	0	0	0	0	0	0	0	0	0	0	0	0	0	0	0	0	0	0	0	0	0	0
Uruguay	U17	Cerro Verde	Autumn 2005/2006	400	0	0	0	0	0	0	0	0	0	0	0	0	0	0	0	0	0	0	0	0	0	0	0	0	0	0	0	0	0	0	0	0	0	0	0	0	0	0	0	0	0	0	0	0	0
Uruguay	U18	Cerro Verde	Spring 2005/2006	400	0	0	0	0	1	0	0	0	0	0	0	0	0	0	0	0	0	0	0	0	0	0	0	0	0	0	0	0	0	0	0	0	0	0	0	0	0	0	0	0	0	0	0	0	0
Uruguay	U19	Cerro Verde	Summer 2005/2006	400	0	0	0	0	0	0	0	0	0	0	0	0	0	0	0	0	0	0	0	0	0	0	0	0	0	0	0	0	0	0	0	0	0	0	0	0	0	0	0	0	0	0	0	0	0
Uruguay	U20	Cerro Verde	Winter 2005/2006	400	0	0	0	0	8	0	0	0	0	0	0	0	0	0	0	0	0	0	0	0	0	0	0	0	0	0	0	0	0	0	0	0	0	0	0	0	0	0	0	0	0	0	0	0	0
Uruguay	U21	Cerro Verde	Autumn 2005/2006	400	0	0	0	0	0	0	0	0	0	0	0	0	0	0	0	0	0	0	0	0	0	0	0	0	0	0	0	0	0	0	0	0	0	0	0	0	0	0	0	0	0	0	0	0	0
Uruguay	U22	Cerro Verde	Spring 2005/2006	400	0	0	0	0	0	0	0	0	0	0	0	0	0	0	0	0	0	0	0	0	0	0	0	0	0	0	0	0	0	0	0	0	0	0	0	0	0	0	0	0	0	0	0	0	0
Uruguay	U23	Cerro Verde	Spring 2005/2006	400	0	0	0	0	1	0	0	0	0	0	0	0	0	0	0	0	0	0	0	0	0	0	0	0	0	0	0	0	0	0	0	0	0	0	0	0	0	0	0	0	0	0	0	0	0
Uruguay	U24	Cerro Verde	Summer 2005/2006	400	0	0	0	0	1	0	0	0	0	0	0	0	0	0	0	0	0	0	0	0	0	0	0	0	0	0	0	0	0	0	0	0	0	0	0	0	0	0	0	0	0	0	0	0	0
Uruguay	U25	Cerro Verde	Winter 2005/2006	400	0	0	0	0	14	0	0	0	0	0	0	0	0	0	0	0	0	0	0	0	0	0	0	0	0	0	0	0	0	0	0	0	0	0	0	0	0	0	0	0	0	0	0	0	0
Uruguay	U26	Cerro Verde	Autumn 2005/2006	400	0	0	0	0	0	0	0	0	0	0	0	0	0	0	0	0	0	0	0	0	0	0	0	0	0	0	0	0	0	0	0	0	0	0	0	0	0	0	0	0	0	0	0	0	0
Uruguay	U27	Cerro Verde	Spring 2005/2006	400	0	0	0	0	0	0	0	0	0	0	0	0	0	0	0	0	0	0	0	0	0	0	0	0	0	0	0	0	0	0	0	0	0	0	0	0	0	0	0	0	0	0	0	0	0
Uruguay	U28	Cerro Verde	Summer 2005/2006	400	0	0	0	0	0	0	0	0	0	0	0	0	0	0	0	0	0	0	0	0	0	0	0	0	0	0	0	0	0	0	0	0	0	0	0	0	0	0	0	0	0	0	0	0	0
Uruguay	U29	Cerro Verde	Spring 2005/2006	400	0	0	0	0	0	0	0	0	0	0	0	0	0	0	0	0	0	0	0	0	0	0	0	0	0	0	0	0	0	0	0	0	0	0	0	0	0	0	0	0	0	0	0	0	0
Nova Scotia	N1	Kejimkujik	Early September - Early October 2012	100	42	0	0	0	0	0	0	0	0	0	0	0	0	0	0	0	0	0	0	0	0	0	0	0	0	0	0	0	0	0	0	0	0	0	0	0	0	0	0	0	0	0	0	0	0
Nova Scotia	N2	Kejimkujik	Early September - Early October 2012	100	42	0	0	0	0	0	0	0	0	0	0	0	0	0	0	0	0	0	0	0	0	0	0	0	0	0	0	0	0	0	0	0	0	0	0	0	0	0	0	0	0	0	0	0	0
Nova Scotia	N3	Kejimkujik	Early September - Early October 2012	100	63	0	0	0	0	0	0	0	0	0	0	0	0	0	0	0	0	0	0	0	0	0	0	0	0	0	0	0	0	0	0	0	0	0	0	0	0	0	0	0	0	0	0	0	0
Nova Scotia	N4	Kejimkujik	Early September - Early October 2012	100	98	0	0	0	0	0	0	0	0	0	0	0	0	0	0	0	0	0	0	0	0	0	0	0	0	0	0	0	0	0	0	0	0	0	0	0	0	0	0	0	0	0	0	0	0
Nova Scotia	N5	Kejimkujik	Early September - Early October 2012	100	45	0	0	0	0	0	0	0	0	0	0	0	0	0	0	0	0	0	0	0	0	0	0	0	0	0	0	0	0	0	0	0	0	0	0	0	0	0	0	0	0	0	0	0	0
Nova Scotia	N6	Kejimkujik	Early September - Early October 2012	100	79	0	0	0	0	0	0	0	0	0	0	0	0	0	1	0	0	0	0	0	0	0	0	0	0	0	0	0	0	0	0	0	0	0	0	0	0	0	0	0	0	0	0	0	0
Nova Scotia	N7	Kejimkujik	Early September - Early October 2012	100	126	0	0	0	0	0	0	0	0	0	0	0	0	0	0	0	0	0	0	0	0	0	0	0	0	0	0	0	0	0	0	0	0	0	0	0	0	0	0	0	0	0	0	0	0
Nova Scotia	N8	Kejimkujik	Early September - Early October 2012	100	75	0	0	0	0	0	0	0	0	0	0	0	0	0	0	0	0	0	0	0	0	0	0	0	0	0	0	0	0	0	0	0	0	0	0	0	0	0	0	0	0	0	0	0	0
Nova Scotia	N9	Kejimkujik	Early September - Early October 2012	100	21	0	0	0	0	0	0	0	0	0	0	0	0	0	0	0	0	0	0	0	0	0	0	0	0	0	0	0	0	0	0	0	0	0	0	0	0	0	0	0	0	0	0	0	0
Nova Scotia	N10	Kejimkujik	Early September - Early October 2012	100	39	0	0	0	0	0	0	0	0	0	0	0	0	0	0	0	0	0	0	0	0	0	0	0	0	0	0	0	0	0	0	0	0	0	0	0	0	0	0	0	0	0	0	0	0
Nova Scotia	N11	Kejimkujik	Early September - Early October 2012	100	71	0	0	0	0	0	0	0	0	0	0	0	0	0	0	0	0	0	0	0	0	0	0	0	0	0	0	0	0	0	0	0	0	0	0	0	0	0	0	0	0	0	0	0	0
Nova Scotia	N12	Kejimkujik	Early September - Early October 2012	100	63	0	0	0	0	0	0	0	0	0	0	0	0	0	0	0	0	0	0	0	0	0	0	0	0	0	0	0	0	0	0	0	0	0	0	0	0	0	0	0	0	0	0	0	0
Nova Scotia	N13	Kejimkujik	Early September - Early October 2012	100	85	0	0	0	0	0	0	0	0	0	0	0	0	0	0	0	0	0	0	0	0	0	0	0	0	0	0	0	0	0	0	0	0	0	0	0	0	0	0	0	0	0	0	0	0
Nova Scotia	N14	Kejimkujik	Early September - Early October 2012	100	38	0	0	0	0	0	0	0	0	0	0	0	0	0	0	0	0	0	0	0	0	0	0	0	0	0	0	0	0	0	0	0	0	0	0	0	0	0	0	0	0	0	0	0	0
Nova Scotia	N15	Kejimkujik	Early September - Early October 2012	100	149	0	0	0	0	0	0	0	0	0	0	0	0	0	0	0	0	0	0	0	0	0	0	0	0	0	0	0	0	0	0	0	0	0	0	0	0	0	0	0	0	0	0	0	0
Nova Scotia	N16	Crystal Crescent Beach	Early September - Early October 2012	100	60	0	0	0	0	0	0	0	0	0	0	0	0	0	0	0	0	0	0	0	0	0	0	0	0	0	0	0	0	0	0	0	0	0	0	0	0	0	0	0	0	0	0	0	0
Nova Scotia	N17	Crystal Crescent Beach	Early September - Early October 2012	100	84	0	0	0	0	0	0	0	0	0	0	0	0	0	0	0	0	0	0	0	0	0	0	0	0	0	0	0	0	0	0	0	0	0	0	0	0	0	0	0	0	0	0	0	0
Nova Scotia	N18	Crystal Crescent Beach	Early September - Early October 2012	100	107	0	0	0	0	0	0	0	0	0	0	0	0	0	0	0	0	0	0	0	0	0	0	0	0	0	0	0	0	0	0	0	0	0	0	0	0	0	0	0	0	0	0	0	0
Nova Scotia	N19	Crystal Crescent Beach	Early September - Early October 2012	100	110	0	0	0	0	0	0	0	0	0	0	1	0	0	0	0	0	0	0	0	0	0	0	0	0	0	0	0	0	0	0	0	0	0	0	0	0	0	0	0	0	0	0	0	0
Nova Scotia	N20	Crystal Crescent Beach	Early September - Early October 2012	100	49	0	0	0	0	0	0	0	0	0	0	0	0	0	0	0	0	0	0	0	0	0	0	0	0	0	0	0	0	0	0	0	0	0	0	0	0	0	0	0	0	0	0	0	0
Nova Scotia	N21	Crystal Crescent Beach	Early September - Early October 2012	100	75	0	0	0	0	0	0	0	0	0	0	0	0	0	0	0	0	0	0	0	0	0	0	0	0	0	0	0	0	0	0	0	0	0	0	0	0	0	0	0	0	0	0	0	0
Nova Scotia	N22	Crystal Crescent Beach	Early September - Early October 2012	100	112	0	0	0	0	0	0	0	0	0	0	0	0	0	0	0	0	0	0	0	0	0	0	0	0	0	0	0	0	0	0	0	0	0	0	0	0	0	0	0	0	0	0	0	0
Nova Scotia	N23	Crystal Crescent Beach	Early September - Early October 2012	100	147	0	0	0	0	0	0	0	0	0	0	0	0	0	0	0	0	0	0	0	0	0	0	0	0	0	0	0	0	0	0	0	0	0	0	0	0	0	0	0	0	0	0	0	0
Nova Scotia	N24	Crystal Crescent Beach	Early September - Early October 2012	100	70	0	0	0	0	0	0	0	0	0	0	0	0	0	0	0	0	0	0	0	0	0	0	0	0	0	0	0	0	0	0	0	0	0	0	0	0	0	0	0	0	0	0	0	0
Nova Scotia	N25	Crystal Crescent Beach	Early September - Early October 2012	100	67	0	0	0	0	0	0	0	0	0	0	0	0	0	0	0	0	0	0	0	0	0	0	0	0	0	0	0	0	0	0	0	0	0	0	0	0	0	0	0	0	0	0	0	0
Nova Scotia	N26	Crystal Crescent Beach	Early September - Early October 2012	100	70	0	0	0	0	0	0	0	0	0	0	0	0	0	0	0	0	0	0	0	0	0	0	0	0	0	0	0	0	0	0	0	0	0	0	0	0	0	0	0	0	0	0	0	0
Nova Scotia	N27	Crystal Crescent Beach	Early September - Early October 2012	100	52	0	0	0	0	0	0	0	0	0	0	0	0	0	0	0	0	0	0	0	0	0	0	0	0	0	0	0	0	0	0	0	0	0	0	0	0	0	0	0	0	0	0	0	0
Nova Scotia	N28	Crystal Crescent Beach	Early September - Early October 2012	100	143	0	0	0	0	0	0	0	0	0	0	0	0	0	0	0	0	0	0	0	0	0	0	0	0	0	0	0	0	0	0	0	0	0	0	0	0	0	0	0	0	0	0	0	0
Nova Scotia	N29	Crystal Crescent Beach	Early September - Early October 2012	100	58	0	0	0	0	0	0	0	0	0	0	0	0	0	0	0	0	0	0	0	0	0	0	0	0	0	0	0	0	0	0	0	0	0	0	0	0	0	0	0	0	0	0	0	0
Nova Scotia	N30	Crystal Crescent Beach	Early September - Early October 2012	100	112	0	0	0	0	0	0	0	0	0	0	0	0	0	0	0	0	0	0	0	0	0	0	0	0	0	0	0	0	0	0	0	0	0	0	0	0	0	0	0	0	0	0	0	0
Nova Scotia	N31	Coote Rock area	Early September - Early October 2012	100	132	0	0	0	0	0	0	0	0	0	0	0	0	0	0	0	0	0	0	0	0	0	0	0	0	0	0	0	0	0	0	0	0	0	0	0	0	0	0	0	0	0	0	0	0
Nova Scotia	N32	Coote Rock area	Early September - Early October 2012	100	215	0	0	0	0	0	0	0	0	0	0	0	0	0	0	0	0	0	0	0	0	0	0	0	0	0	0	0	0	0	0	0	0	0	0	0	0	0	0	0	0	0	0	0	0
Nova Scotia	N33	Coote Rock area	Early September - Early October 2012	100	42	0	0	0	0	0	0	0	0	0	0	0	0	0	0	0	0	0	0	0	0	0	0	0	0	0	0	0	0	0	0	0	0	0	0	0	0	0	0	0	0	0	0	0	0
Nova Scotia	N34	Coote Rock area	Early September - Early October 2012	100	34	0	0	0	0	0	0	0	0	0	0	0	0	0	0	0	0	0	0	0	0	0	0	0	0	0	0	0	0	0	0	0	0	0	0	0	0	0	0	0	0	0	0	0	0
Nova Scotia	N35	Coote Rock area	Early September - Early October 2012	100	302	0	0	0	0	0	0	0	0	0	0	0	0	0	0	0	0	0	0	0	0	0	0	0	0	0	0	0	0	0	0	0	0	0	0	0	0	0	0	0	0	0	0	0	0
Nova Scotia	N36	Coote Rock area	Early September - Early October 2012	100	114	0	0	0	0	0	0	0	0	0	0	0	0	0	0	0	0	0	0	0	0	0	0	0	0	0	0	0	0	0	0	0	0	0	0	0	0	0	0	0	0	0	0	0	0
Nova Scotia	N37	Coote Rock area	Early September - Early October 2012	100	36	0	0	0	0	0	0	0	0	0	0	0	0	0	0	0	0	0	0	0	0	0	0	0	0	0	0	0	0	0	0	0	0	0	0	0	0	0	0	0	0	0	0	0	0
Nova Scotia	N38	Coote Rock area	Early September - Early October 2012	100	28	0	0	0	0	0	0	0	0	0	0	0	0	0	0	0	0	0	0	0	0	0	0	0	0	0	0	0	0	0	1	0	0	0	0	0	0	0	0	0	0	0	0	0	0
Nova Scotia	N39	Coote Rock area	Early September - Early October 2012	100	48	0	0	0	0	0	0	0	0	0	0	0	0	0	0	0	0	0	0	0	0	0	0	0	0	0	0	0	0	0	0	0	0	0	0	0	0	0	0	0	0	0	0	0	0
Nova Scotia	N40	Coote Rock area	Early September - Early October 2012	100	87	0	0	0	0	0	0	0	0	0	0	0	0	0	0	0	0	0	0	0	0	0	0	0	0	0	0	0	0	0	0	0	0	0	0	0	0	0	0	0	0	0	0	0	0
Nova Scotia	N41	Coote Rock area	Early September - Early October 2012	100	95	0	0	0	0	0	0	0	0	0	0	0	0	0	0	0	0	0	0	0	0	0	0	0	0	0	0	0	0	0	0	0	0	0	0	0	0	0	0	0	0	0	0	0	0
Nova Scotia	N42	Coote Rock area	Early September - Early October 2012	100	82	0	0	0	0	0	0	0	0	0	0	0	0	0	0	0	0	0	0	0	0	0	0	0	0	0	0	0	0	0	0	0	0	0	0	0	0	0	0	0	0	0	0	0	0
Nova Scotia	N43	Coote Rock area	Early September - Early October 2012	100	20	0	0	0	0	0	0	0	0	0	0	0	0	0	0	0	0	0	0	0	0	0	0	0	0	0	0	0	0	0	0	0	0	0	0	0	0	0	0	0	1	0	0	0	0
Nova Scotia	N44	Coote Rock area	Early September - Early October 2012	100	101	0	0	0	0	0	0	0	0	0	0	0	0	0	0	0	0	0	0	0	0	0	0	0	0	0	0	0	0	0	0	0	0	0	0	0	0	0	0	0	0	0	0	0	0
Nova Scotia	N45	Coote Rock area	Early September - Early October 2012	100	104	0	0	0	0	0	0	0	0	0	0	0	0	0	0	0	0	0	0	0	0	0	0	0	0	0	0	0	0	0	0	0	0	0	0	0	0	0	0	0	0	0	0	0	0
Nova Scotia	N46	Casino Nova Scotia	Early September - Early October 2012	100	8	0	0	0	0	0	0	0	0	0	0	0	0	0	0	0	0	0	0	0	0	0	0	0	0	0	0	0	0	0	0	0	0	0	0	0	0	0	0	0	0	0	0	0	0
Nova Scotia	N47	Casino Nova Scotia	Early September - Early October 2012	100	11	0	0	0	0	0	0	0	0	0	0	0	0	0	0	0	0	0	0	0	0	0	0	0	0	0	0	0	0	0	0	0	0	0	0	0	0	0	0	0	0	0	0	0	0
Nova Scotia	N48	Casino Nova Scotia	Early September - Early October 2012	100	1	0	0	0	0	0	0	0	0	0	0	0	0	0	0	0	0	0	0	0	0	0	0	0	0	0	0	0	0	0	0	0	0	0	0	0	0	0	0	0	0	0	0	0	0
Nova Scotia	N49	Casino Nova Scotia	Early September - Early October 2012	100	1	0	0	0	0	0	0	0	0	0	0	0	0	0	0	0	0	0	0	0	0	0	0	0	0	0	0	0	0	0	0	0	0	0	0	0	0	0	0	0	0	0	0	0	0
Nova Scotia	N50	Casino Nova Scotia	Early September - Early October 2012	100	5	0	0	0	0	0	0	0	0	0	0	0	0	0	0	0	0	0	0	0	0	0	0	0	0	0	0	0	0	0	0	0	0	0	0	0	0	0	0	0	0	0	0	0	0
Nova Scotia	N51	Casino Nova Scotia	Early September - Early October 2012	100	4	0	0	0	0	0	0	0	0	0	0	0	0	0	0	0	0	0	0	0	0	0	0	0	0	0	0	0	0	0	0	0	0	0	0	0	0	0	0	0	0	0	0	0	0
Nova Scotia	N52	Casino Nova Scotia	Early September - Early October 2012	100	8	0	0	0	0	0	0	0	0	0	0	0	0	0	0	0	0	0	0	0	0	0	0	0	0	0	0	0	0	0	0	0	0	0	0	0	0	0	0	0	0	0	0	0	0
Nova Scotia	N53	Casino Nova Scotia	Early September - Early October 2012	100	2	0	0	0	0	0	0	0	0	0	0	0	0	0	0	0	0	0	0	0	0	0	0	0	0	0	0	0	0	0	0	0	0	0	0	0	0	0	0	0	0	0	0	0	0
Nova Scotia	N54	Casino Nova Scotia	Early September - Early October 2012	100	0	0	0	0	0	0	0	0	0	0	0	0	0	0	0	0	0	0	0	0	0	0	0	0	0	0	0	0	0	0	0	0	0	0	0	0	0	0	0	0	0	0	0	0	0
Nova Scotia	N55	Casino Nova Scotia	Early September - Early October 2012	100	1	0	0	0	0	0	0	0	0	0	0	0	0	0	0	0	0	0	0	0	0	0	0	0	0	0	0	0	0	0	0	0	0	0	0	0	0	0	0	0	0	0	0	0	0
Nova Scotia	N56	Casino Nova Scotia	Early September - Early October 2012	100	10	0	0	0	0	0	0	0	0	0	0	0	0	0	0	0	0	0	0	0	0	0	0	0	0	0	0	0	0	0	0	0	0	0	0	0	0	0	0	0	0	0	0	0	0
Nova Scotia	N57	Casino Nova Scotia	Early September - Early October 2012	100	6	0	0	0	0	0	0	0	0	0	0	0	0	0	0	0	0	0	0	0	0	0	0	0	0	0	0	0	0	0	0	0	0	0	0	0	0	0	0	0	0	0	0	0	0
Nova Scotia	N58	Casino Nova Scotia	Early September - Early October 2012	100	0	0	0	0	0	0	0	0	0	0	0	0	0	0	0	0	0	0	0	0	0	0	0	0	0	0	0	0	0	0	0	0	0	0	0	0	0	0	0	0	0	0	0	0	0
Nova Scotia	N59	Casino Nova Scotia	Early September - Early October 2012	100	1	0	0	0	0	0	0	0	0	0	0	0	0	0	0	0	0	0	0	0	0	0	0	0	0	0	0	0	0	0	0	0	0	0	0	0	0	0	0	0	0	0	0	0	0
Nova Scotia	N60	Casino Nova Scotia	Early September - Early October 2012	100	15	0	0	0	0	0	0	0	0	0	0	0	0	0	0	0	0	0	0	0	0	0	0	0	0	0	0	0	0	0	0	0	0	0	0	0	0	0	0	0	0	0	0	0	0
Nova Scotia	N61	Halifax Harbourfront	Early September - Early October 2012	100	168	0	0	0	0	0	0	0	0	0	0	0	0	0	0	0	0	0	0	0	0	0	0	0	0	0	0	0	0	0	0	0	0	0	0	0	0	0	0	0	0	0	0	0	0
Nova Scotia	N62	Halifax Harbourfront	Early September - Early October 2012	100	233	0	0	0	0	0	0	0	0	0	0	0	0	0	0	0	0	0	0	0	0	0	0	0	0	0	0	0	0	0	0	0	0	0	0	0	0	0	0	0	0	0	0	0	0
Nova Scotia	N63	Halifax Harbourfront	Early September - Early October 2012	100	83	0	0	0	0	0	0	0	0	0	0	0	0	0	0	0	0	0	0	0	0	0	0	0	0	0	0	0	0	0	0	0	0	0	0	0	0	0	0	0	0	0	0	0	0
Nova Scotia	N64	Halifax Harbourfront	Early September - Early October 2012	100	111	0	0	0	0	0	0	0	0	0	0	0	0	0	0	0	0	0	0	0	0	0	0	0	0	0	0	0	0	0	0	0	0	0	0	0	0	0	0	0	0	0	0	0	0
Nova Scotia	N65	Halifax Harbourfront	Early September - Early October 2012	100	358	0	0	0	0	0	0	0	0	0	0	0	0	0	0	0	0	0	0	0	0	0	0	0	0	0	0	0	0	0	0	0	0	0	0	0	0	0	0	0	0	0	0	0	0
Nova Scotia	N66	Halifax Harbourfront	Early September - Early October 2012	100	71	0	0	0	0	0	0	0	0	0	0	0	0	0	0	0	0	0	0	0	0	0	0	0	0	0	0	0	0	0	0	0	0	0	0	0	0	0	0	0	0	0	0	0	0
Nova Scotia	N67	Halifax Harbourfront	Early September - Early October 2012	100	45	0	0	0	0	0	0	0	0	0	0	0	0	0	0	0	0	0	0	0	0	0	0	0	0	0	0	0	0	0	0	0	0	0	0	0	0	0	0	0	0	0	0	0	0
Nova Scotia	N68	Halifax Harbourfront	Early September - Early October 2012	100	60	0	0	0	0	0	0	0	0	0	0	0	0	0	0	0	0	0	0	0	0	0	0	0	0	0	0	0	0	0	0	0	0	0	0	0	0	0	0	0	0	0	0	0	0
Nova Scotia	N69	Halifax Harbourfront	Early September - Early October 2012	100	80	0	0	0	0	0	0	0	0	0	0	0	0	0	0	0	0	0	0	0	0	0	0	0	0	0	0	0	0	0	0	0	0	0	0	0	0	0	0	0	0	0	0	0	0
Nova Scotia	N70	Halifax Harbourfront	Early September - Early October 2012	100	64	0	0	0	0	0	0	0	0	0	0	0	0	0	0	0	0	0	0	0	0	0	0	0	0	0	0	0	0	0	0	0	0	0	0	0	0	0	0	0	0	0	0	0	0
Nova Scotia	N71	Halifax Harbourfront	Early September - Early October 2012	100	50	0	0	0	0	0	0	0	0	0	0	0	0	0	0	0	0	0	0	0	0	0	0	0	0	0	0	0	0	0	0	0	0	0	0	0	0	0	0	0	0	0	0	0	0
Nova Scotia	N72	Halifax Harbourfront	Early September - Early October 2012	100	78	0	0	0	0	0	0	0	0	0	0	0	0	0	0	0	0	0	0	0	0	0	0	0	0	0	0	0	0	0	0	0	0	0	0	0	0	0	0	0	0	0	0	0	0
Nova Scotia	N73	Halifax Harbourfront	Early September - Early October 2012	100	78	0	0	0	0	0	0	0	0	0	0	0	0	0	0	0	0	0	0	0	0	0	0	0	0	0	0	0	0	0	0	0	0	0	0	0	0	0	0	0	0	0	0	0	0
Nova Scotia	N74	Halifax Harbourfront	Early September - Early October 2012	100	79	0	0	0	0	0	0	0	0	0	0	0	0	0	0	0	0	0	0	0	0	0	0	0	0	0	0	0	0	0	0	0	0	0	0	0	0	0	0	0	0	0	0	0	0
Nova Scotia	N75	Halifax Harbourfront	Early September - Early October 2012	100	113	0	0	0	0	0	0	0	0	0	0	0	0	0	0	0	0	0	0	0	0	0	0	0	0	0	0	0	0	0	0	0	0	0	0	0	0	0	0	0	0	0	0	0	0
Nova Scotia	N76	Webber Cove	Early September - Early October 2012	100	0	0	0	0	0	0	0	0	0	0	0	0	0	0	0	0	0	0	0	0	0	0	0	0	0	0	0	0	0	0	0	0	0	0	0	0	0	0	0	0	0	0	0	0	0
Nova Scotia	N77	Webber Cove	Early September - Early October 2012	100	0	0	0	0	0	0	0	0	0	0	0	0	0	0	0	0	0	0	0	0	0	0	0	0	0	0	0	0	0	0	0	0	0	0	0	0	0	0	0	0	0	0	0	0	0
Nova Scotia	N78	Webber Cove	Early September - Early October 2012	100	0	0	0	0	0	0	0	0	0	0	0	0	0	0	0	0	0	0	0	0	0	0	0	0	0	0	0	0	0	0	0	0	0	0	0	0	0	0	0	0	0	0	0	0	0
Nova Scotia	N79	Webber Cove	Early September - Early October 2012	100	0	0	0	0	0	0	0	0	0	0	0	0	0	0	0	0	0	0	0	0	0	0	0	0	0	0	0	0	0	0	0	0	0	0	0	0	0	0	0	0	0	0	0	0	0
Nova Scotia	N80	Webber Cove	Early September - Early October 2012	100	0	0	0	0	0	0	0	0	0	0	0	0	0	0	0	0	0	0	0	0	0	0	0	0	0	0	0	0	0	0	0	0	0	0	0	0	0	0	0	0	0	0	0	0	0
Nova Scotia	N81	Webber Cove	Early September - Early October 2012	100	0	0	0	0	0	0	0	0	0	0	0	0	0	0	0	0	0	0	0	0	0	0	0	0	0	0	0	0	0	0	0	0	0	0	0	0	0	0	0	0	0	0	0	0	0
Nova Scotia	N82	Webber Cove	Early September - Early October 2012	100	0	0	0	0	0	0	0	0	0	0	0	0	0	0	0	0	0	0	0	0	0	0	0	0	0	0	0	0	0	0	0	0	0	0	0	0	0	0	0	0	0	0	0	0	0
Nova Scotia	N83	Webber Cove	Early September - Early October 2012	100	0	0	0	0	0	0	0	0	0	0	0	0	0	0	0	0	0	0	0	0	0	0	0	0	0	0	0	0	0	0	0	0	0	0	0	0	0	0	0	0	0	0	0	0	0
Nova Scotia	N84	Webber Cove	Early September - Early October 2012	100	40	0	0	0	0	0	0	0	0	0	0	0	0	0	0	0	0	0	0	0	0	0	0	0	0	0	0	0	0	0	0	0	0	0	0	0	0	0	0	0	0	0	0	0	0
Nova Scotia	N85	Webber Cove	Early September - Early October 2012	100	3	0	0	0	0	0	0	0	0	0	0	0	0	0	0	0	0	0	0	0	0	0	0	0	0	0	0	0	0	0	0	0	0	0	0	0	0	0	0	0	0	0	0	0	0
Nova Scotia	N86	Webber Cove	Early September - Early October 2012	100	0	0	0	0	0	0	0	0	0	0	0	0	0	0	0	0	0	0	0	0	0	0	0	0	0	0	0	0	0	0	0	0	0	0	0	0	0	0	0	0	0	0	0	0	0
Nova Scotia	N87	Webber Cove	Early September - Early October 2012	100	0	0	0	0	0	0	0	0	0	0	0	0	0	0	0	0	0	0	0	0	0	0	0	0	0	0	0	0	0	0	0	0	0	0	0	0	0	0	0	0	0	0	0	0	0
Nova Scotia	N88	Webber Cove	Early September - Early October 2012	100	3	0	0	0	0	0	0	0	0	0	0	0	0	0	0	0	0	0	0	0	0	0	0	0	0	0	0	0	0	0	0	0	0	0	0	0	0	0	0	0	0	0	0	0	0
Nova Scotia	N89	Webber Cove	Early September - Early October 2012	100	0	0	0	0	0	0	0	0	0	0	0	0	0	0	0	0	0	0	0	0	0	0	0	0	0	0	0	0	0	0	0	0	0	0	0	0	0	0	0	0	0	0	0	0	0
Nova Scotia	N90	Webber Cove	Early September - Early October 2012	100	1	0	0	0	0	0	0	0	0	0	0	0	0	0	0	0	0	0	0	0	0	0	0	0	0	0	0	0	0	0	0	0	0	0	0	0	0	0	0	0	0	0	0	0	0
Ireland	I1	Rush	September 2003	100	0	0	0	30	0	0	0	0	0	0	1	0	0	0	0	0	0	0	0	0	0	0	0	0	0	0	0	0	0	29	0	0	0	0	0	0	0	0	0	0	0	0	0	0	0
Ireland	I2	Rush	September 2003	100	0	0	0	28	0	0	0	0	0	0	0	0	0	0	0	1	0	0	0	0	0	0	0	0	0	0	0	0	0	0	0	0	0	0	0	0	0	0	0	0	0	0	0	0	0
Ireland	I3	Rush	September 2003	100	0	0	0	12	0	0	0	0	0	0	0	0	0	0	0	0	0	0	0	0	0	0	0	0	0	0	0	0	0	13	0	0	0	0	0	0	0	0	0	0	0	0	0	0	0
Ireland	I4	Rush	September 2003	100	0	0	0	38	0	0	0	0	0	0	4	0	0	0	0	0	0	0	0	0	0	0	0	0	0	0	0	0	0	1	0	0	0	0	0	0	0	0	0	0	0	0	0	0	0
Ireland	I5	Rush	September 2003	100	0	0	0	58	0	0	0	0	0	0	0	0	0	0	0	0	0	0	0	0	0	0	0	0	0	0	0	0	0	0	0	0	0	0	0	0	0	0	0	0	0	0	0	0	0
Ireland	I6	Rush	September 2003	100	0	0	0	60	0	0	0	0	0	0	1	0	0	0	0	0	0	0	0	0	0	0	0	0	0	0	0	0	0	3	0	0	0	0	0	0	0	0	0	0	0	0	0	0	0
Ireland	I7	Rush	September 2003	100	0	0	0	43	0	0	0	0	0	0	3	0	0	0	0	0	0	0	0	0	0	0	0	0	0	0	0	0	0	6	0	0	0	0	0	0	0	0	0	0	0	0	0	0	0
Ireland	I8	Rush	September 2003	100	0	0	0	54	0	0	0	0	0	0	0	0	0	0	0	0	0	0	0	0	0	0	0	0	0	0	0	0	0	8	0	0	0	0	0	0	0	0	0	0	0	0	0	0	0
Ireland	I9	Clogherhead	September 2003	100	0	0	0	90	0	0	0	0	0	0	0	0	0	0	0	0	0	0	0	0	0	0	0	0	0	0	0	0	0	0	0	0	0	0	0	0	0	0	0	0	0	0	0	0	0
Ireland	I10	Clogherhead	September 2003	100	0	0	0	36	0	0	0	0	0	0	0	0	0	0	0	0	0	0	0	0	0	0	0	0	0	0	0	0	0	9	0	0	0	0	0	0	0	0	0	0	0	0	0	0	0
Ireland	I11	Clogherhead	September 2003	100	0	0	0	88	0	0	0	0	0	0	0	0	0	0	0	0	0	0	0	0	0	0	0	0	0	0	0	0	0	8	0	0	0	0	0	0	0	0	0	0	0	0	0	0	0
Ireland	I12	Clogherhead	September 2003	100	0	0	0	77	0	0	0	0	0	0	3	0	0	0	0	0	0	0	0	0	0	0	0	0	0	0	0	0	0	3	0	0	0	0	0	0	0	0	0	0	0	0	0	0	0
Ireland	I13	Clogherhead	September 2003	100	0	0	0	22	0	0	0	0	0	0	0	0	0	0	0	1	0	0	0	0	0	0	0	0	0	0	0	0	0	5	0	0	0	0	0	0	0	0	0	0	0	0	0	0	0
Ireland	I14	Clogherhead	September 2003	100	0	0	0	87	0	0	0	0	0	0	0	0	0	0	0	0	0	0	0	0	0	0	0	0	0	0	0	0	0	1	0	0	0	0	0	0	0	0	0	0	0	0	0	0	0
Ireland	I15	Clogherhead	September 2003	100	0	0	0	38	0	0	0	0	0	0	0	0	0	0	0	0	0	0	0	0	0	0	0	0	0	0	0	0	0	1	0	0	0	0	0	0	0	0	0	0	0	0	0	0	0
South Africa	S1	The Heads	15 February-15 April 2018	100	0	0	0	0	0	0	0	0	0	0	0	0	0	0	0	0	0	0	0	0	0	0	0	0	0	0	0	0	0	0	0	0	0	0	0	0	0	0	0	0	0	0	0	0	0
South Africa	S2	The Heads	15 February-15 April 2018	100	0	0	0	0	0	0	0	0	0	0	0	0	0	0	0	0	0	0	0	0	0	0	0	0	0	0	0	0	0	0	0	0	0	0	0	0	0	0	0	0	0	0	0	0	0
South Africa	S3	The Heads	15 February-15 April 2018	100	0	0	0	0	0	0	0	0	0	0	0	0	0	0	0	0	0	0	0	0	0	0	0	0	0	0	0	0	0	0	0	0	0	0	0	0	0	0	0	0	0	0	0	0	0
South Africa	S4	The Heads	15 February-15 April 2018	100	0	0	0	0	0	0	0	0	0	0	0	0	0	0	0	0	0	0	0	0	0	0	0	0	0	0	0	0	0	0	0	0	0	0	0	0	0	0	0	0	0	0	0	0	0
South Africa	S5	The Heads	15 February-15 April 2018	100	0	0	0	0	0	0	0	0	0	0	0	0	0	0	0	0	0	0	0	0	0	0	0	0	0	0	0	0	0	0	0	0	0	0	0	0	0	0	0	0	0	0	0	0	0
South Africa	S6	The Heads	15 February-15 April 2018	100	0	0	0	0	0	0	0	0	0	0	0	0	0	0	0	0	0	0	0	0	0	0	0	0	0	0	0	0	0	0	0	0	0	0	0	0	0	0	0	0	0	0	0	0	0
South Africa	S7	The Heads	15 February-15 April 2018	100	0	0	0	0	0	0	0	0	0	0	0	0	0	0	0	0	0	0	0	0	0	0	0	0	0	0	0	0	0	0	0	0	0	0	0	0	0	0	0	0	0	0	0	0	0
South Africa	S8	The Heads	15 February-15 April 2018	100	0	0	0	0	0	0	0	0	0	0	0	0	0	0	0	0	0	0	0	0	0	0	0	0	0	0	0	0	0	0	0	0	0	0	0	0	0	0	0	0	0	0	0	0	0
South Africa	S9	The Heads	15 February-15 April 2018	100	0	0	0	0	0	0	0	0	0	0	0	0	0	0	0	0	0	0	0	0	0	0	0	0	0	0	0	0	0	0	0	0	0	0	0	0	0	0	0	0	0	0	0	0	0
South Africa	S10	The Heads	15 February-15 April 2018	100	0	0	0	0	0	0	0	0	0	0	0	0	0	0	0	0	0	0	0	0	0	0	0	0	0	0	0	0	0	0	0	0	0	0	0	0	0	0	0	0	0	0	0	0	0
South Africa	S11	Featherbead	15 February-15 April 2018	100	0	0	0	0	0	0	0	0	0	0	0	0	0	0	0	0	0	0	0	0	0	0	0	0	0	0	0	0	0	0	0	0	0	0	0	0	0	0	0	0	0	0	0	0	0
South Africa	S12	Featherbead	15 February-15 April 2018	100	0	0	0	0	0	0	0	0	0	0	0	0	0	0	0	0	0	0	0	0	0	0	0	0	0	0	0	0	0	0	0	0	0	0	0	0	0	0	0	0	0	0	0	0	0
South Africa	S13	Featherbead	15 February-15 April 2018	100	0	0	0	0	0	0	0	0	0	0	0	0	0	0	0	0	0	0	0	0	0	0	0	0	0	0	0	0	0	0	0	0	0	0	0	0	0	0	0	0	0	0	0	0	0
South Africa	S14	Featherbead	15 February-15 April 2018	100	0	0	0	0	0	0	0	0	0	0	0	0	0	0	0	0	0	0	0	0	0	0	0	0	0	0	0	0	0	0	0	0	0	0	0	0	0	0	0	0	0	0	0	0	0
South Africa	S15	Featherbead	15 February-15 April 2018	100	0	0	0	0	0	0	0	0	0	0	0	0	0	0	0	0	0	0	0	0	0	0	0	0	0	0	0	0	0	0	0	0	0	0	0	0	0	0	0	0	0	0	0	0	0
South Africa	S16	Featherbead	15 February-15 April 2018	100	0	0	0	0	0	0	0	0	0	0	0	0	0	0	0	0	0	0	0	0	0	0	0	0	0	0	0	0	0	0	0	0	0	0	0	0	0	0	0	0	0	0	0	0	0
South Africa	S17	Featherbead	15 February-15 April 2018	100	0	0	0	0	0	0	0	0	0	0	0	0	0	0	0	0	0	0	0	0	0	0	0	0	0	0	0	0	0	0	0	0	0	0	0	0	0	0	0	0	0	0	0	0	0
South Africa	S18	Featherbead	15 February-15 April 2018	100	0	0	0	0	0	0	0	0	0	0	0	0	0	0	0	0	0	0	0	0	0	0	0	0	0	0	0	0	0	0	0	0	0	0	0	0	0	0	0	0	0	0	0	0	0
South Africa	S19	Featherbead	15 February-15 April 2018	100	0	0	0	0	0	0	0	0	0	0	0	0	0	0	0	0	0	0	0	0	0	0	0	0	0	0	0	0	0	0	0	0	0	0	0	0	0	0	0	0	0	0	0	0	0
South Africa	S20	Featherbead	15 February-15 April 2018	100	0	0	0	0	0	0	0	0	0	0	0	0	0	0	0	0	0	0	0	0	0	0	0	0	0	0	0	0	0	0	0	0	0	0	0	0	0	0	0	0	0	0	0	0	0
South Africa	S21	Leisure Isle	15 February-15 April 2018	100	0	0	0	0	0	0	0	0	0	0	0	0	0	0	0	0	0	0	0	0	0	0	0	0	0	0	0	0	0	0	0	0	0	0	0	0	0	0	0	0	0	0	0	0	0
South Africa	S22	Leisure Isle	15 February-15 April 2018	100	0	0	0	0	0	0	0	0	0	0	0	0	0	0	0	0	0	0	0	0	0	0	0	0	0	0	0	0	0	0	0	0	0	0	0	0	0	0	0	0	0	0	0	0	0
South Africa	S23	Leisure Isle	15 February-15 April 2018	100	0	0	0	0	0	0	0	0	0	0	0	0	0	0	0	0	0	0	0	0	0	0	0	0	0	0	0	0	0	0	0	0	0	0	0	0	0	0	0	0	0	0	0	0	0
South Africa	S24	Leisure Isle	15 February-15 April 2018	100	0	0	0	0	0	0	0	0	0	0	0	0	0	0	0	0	0	0	0	0	0	0	0	0	0	0	0	0	0	0	0	0	0	0	0	0	0	0	0	0	0	0	0	0	0
South Africa	S25	Leisure Isle	15 February-15 April 2018	100	0	0	0	0	0	0	0	0	0	0	0	0	0	0	0	0	0	0	0	0	0	0	0	0	0	0	0	0	0	0	0	0	0	0	0	0	0	0	0	0	0	0	0	0	0
South Africa	S26	Leisure Isle	15 February-15 April 2018	100	0	0	0	0	0	0	0	0	0	0	0	0	0	0	0	0	0	0	0	0	0	0	0	0	0	0	0	0	0	0	0	0	0	0	0	0	0	0	0	0	0	0	0	0	0
South Africa	S27	Leisure Isle	15 February-15 April 2018	100	0	0	0	0	0	0	0	0	0	0	0	0	0	0	0	0	0	0	0	0	0	0	0	0	0	0	0	0	0	0	0	0	0	0	0	0	0	0	0	0	0	0	0	0	0
South Africa	S28	Leisure Isle	15 February-15 April 2018	100	0	0	0	0	0	0	0	0	0	0	0	0	0	0	0	0	0	0	0	0	0	0	0	0	0	0	0	0	0	0	0	0	0	0	0	0	0	0	0	0	0	0	0	0	0
South Africa	S29	Leisure Isle	15 February-15 April 2018	100	0	0	0	0	0	0	0	0	0	0	0	0	0	0	0	0	0	0	0	0	0	0	0	0	0	0	0	0	0	0	0	0	0	0	0	0	0	0	0	0	0	0	0	0	0
South Africa	S30	Leisure Isle	15 February-15 April 2018	100	0	0	0	0	0	0	0	0	0	0	0	0	0	0	0	0	0	0	0	0	0	0	0	0	0	0	0	0	0	0	0	0	0	0	0	0	0	0	0	0	0	0	0	0	0
South Africa	S31	Thesen Wharf	15 February-15 April 2018	100	0	0	0	0	0	0	0	0	0	0	0	0	0	0	0	0	0	0	0	0	0	0	0	0	0	0	0	0	0	0	0	0	0	0	0	0	0	0	0	0	0	0	0	0	0
South Africa	S32	Thesen Wharf	15 February-15 April 2018	100	0	0	0	0	0	0	0	0	0	0	0	0	0	0	0	0	0	0	0	0	0	0	0	0	0	0	0	0	0	0	0	0	0	0	0	0	0	0	0	0	0	0	0	1	0
South Africa	S33	Thesen Wharf	15 February-15 April 2018	100	0	0	0	0	0	0	0	0	0	0	0	0	0	0	0	0	0	0	0	0	0	0	0	0	0	0	0	0	0	0	0	0	0	0	0	0	0	0	0	0	0	0	0	0	0
South Africa	S34	Thesen Wharf	15 February-15 April 2018	100	0	0	0	0	0	0	0	0	0	0	0	0	0	0	0	0	0	0	0	0	0	0	0	0	0	0	0	0	0	0	0	0	0	0	0	0	0	0	0	0	0	0	0	0	0
South Africa	S35	Thesen Wharf	15 February-15 April 2018	100	0	0	0	0	0	0	0	0	0	0	0	0	0	0	0	0	0	0	0	0	0	0	0	0	0	0	0	0	0	0	0	0	0	0	0	0	0	0	0	0	0	0	0	0	0
South Africa	S36	Thesen Wharf	15 February-15 April 2018	100	0	0	0	0	0	0	0	0	0	0	0	0	0	0	0	0	0	0	0	0	0	0	0	0	0	0	0	0	0	0	0	0	0	0	0	0	0	0	0	0	0	0	0	0	0
South Africa	S37	Thesen Wharf	15 February-15 April 2018	100	0	0	0	0	0	0	0	0	0	0	0	0	0	0	0	0	0	0	0	0	0	0	0	0	0	0	0	0	0	0	0	0	0	0	0	0	0	0	0	0	0	0	0	0	0
South Africa	S38	Thesen Wharf	15 February-15 April 2018	100	0	0	0	0	0	0	0	0	0	0	0	0	0	0	0	0	0	0	0	0	0	0	0	0	0	0	0	0	0	0	0	0	0	0	0	0	0	0	0	0	0	0	0	0	0
South Africa	S39	Thesen Wharf	15 February-15 April 2018	100	0	0	0	0	0	0	0	0	0	0	0	0	0	0	0	0	0	0	0	0	0	0	0	0	0	0	0	0	0	0	0	0	0	0	0	0	0	0	0	0	0	0	0	0	0
South Africa	S40	Thesen Wharf	15 February-15 April 2018	100	0	0	0	0	0	0	0	0	0	0	0	0	0	0	0	0	0	0	0	0	0	0	0	0	0	0	0	0	0	0	0	0	0	0	0	0	0	0	0	0	0	0	0	0	0
South Africa	S41	Marina	15 February-15 April 2018	100	0	0	0	0	0	0	0	0	0	0	0	0	0	0	0	0	0	0	0	0	0	0	0	0	0	0	0	0	0	0	0	0	0	0	0	0	0	0	0	0	0	0	0	0	0
South Africa	S42	Marina	15 February-15 April 2018	100	0	0	0	0	0	0	0	0	0	0	0	0	0	0	0	0	0	0	0	0	0	0	0	0	0	0	0	0	0	0	0	0	0	0	0	0	0	0	0	0	0	0	0	0	0
South Africa	S43	Marina	15 February-15 April 2018	100	0	0	0	0	0	0	0	0	0	0	0	0	0	0	0	0	0	0	0	0	0	0	0	0	0	0	0	0	0	0	0	0	0	0	0	0	0	0	0	0	0	0	0	0	0
South Africa	S44	Marina	15 February-15 April 2018	100	0	0	0	0	0	0	0	0	0	0	0	0	0	0	0	0	0	0	0	0	0	0	0	0	0	0	0	0	0	0	0	0	0	0	0	0	0	0	0	0	0	0	0	0	0
South Africa	S45	Marina	15 February-15 April 2018	100	0	0	0	0	0	0	0	0	0	0	0	0	0	0	0	0	0	0	0	0	0	0	0	0	0	0	0	0	0	0	0	0	0	0	0	0	0	0	0	0	0	0	0	0	0
South Africa	S46	Marina	15 February-15 April 2018	100	0	0	0	0	0	0	0	0	0	0	0	0	0	0	0	0	0	0	0	0	0	0	0	0	0	0	0	0	0	0	0	0	0	0	0	0	0	0	0	0	0	0	0	0	0
South Africa	S47	Marina	15 February-15 April 2018	100	0	0	0	0	0	0	0	0	0	0	0	0	0	0	0	0	0	0	0	0	0	0	0	0	0	0	0	0	0	0	0	0	0	0	0	0	0	0	0	0	0	0	0	0	0
South Africa	S48	Marina	15 February-15 April 2018	100	0	0	0	0	0	0	0	0	0	0	0	0	0	0	0	0	0	0	0	0	0	0	0	0	0	0	0	0	0	0	0	0	0	0	0	0	0	0	0	0	0	0	0	0	0
South Africa	S49	Marina	15 February-15 April 2018	100	0	0	0	0	0	0	0	0	0	0	0	0	0	0	0	0	0	0	0	0	0	0	0	0	0	0	0	0	0	0	0	0	0	0	0	0	0	0	0	0	0	0	0	2	0
South Africa	S50	Marina	15 February-15 April 2018	100	0	0	0	0	0	0	0	0	0	0	0	0	0	0	0	0	0	0	0	0	0	0	0	0	0	0	0	0	0	0	0	0	0	0	0	0	0	0	0	0	0	0	0	1	0
South Africa	S51	Railway Bridge	15 February-15 April 2018	100	0	0	0	0	0	0	0	0	0	0	0	0	0	0	0	0	0	0	0	0	0	0	0	0	0	0	0	0	0	0	0	0	0	0	0	0	0	0	0	0	0	0	0	0	0
South Africa	S52	Railway Bridge	15 February-15 April 2018	100	0	0	0	0	0	0	0	0	0	0	0	0	0	0	0	0	0	0	0	0	0	0	0	0	0	0	0	0	0	0	0	0	0	0	0	0	0	0	0	0	0	0	0	0	0
South Africa	S53	Railway Bridge	15 February-15 April 2018	100	0	0	0	0	0	0	0	0	0	0	0	0	0	0	0	0	0	0	0	0	0	0	0	0	0	0	0	0	0	0	0	0	0	0	0	0	0	0	0	0	0	0	0	0	0
South Africa	S54	Railway Bridge	15 February-15 April 2018	100	0	0	0	0	0	0	0	0	0	0	0	0	0	0	0	0	0	0	0	0	0	0	0	0	0	0	0	0	0	0	0	0	0	0	0	0	0	0	0	0	0	0	0	0	0
South Africa	S55	Railway Bridge	15 February-15 April 2018	100	0	0	0	0	0	0	0	0	0	0	0	0	0	0	0	0	0	0	0	0	0	0	0	0	0	0	0	0	0	0	0	0	0	0	0	0	0	0	0	0	0	0	0	0	0
South Africa	S56	Railway Bridge	15 February-15 April 2018	100	0	0	0	0	0	0	0	0	0	0	0	0	0	0	0	0	0	0	0	0	0	0	0	0	0	0	0	0	0	0	0	0	0	0	0	0	0	0	0	0	0	0	0	0	0
South Africa	S57	Railway Bridge	15 February-15 April 2018	100	0	0	0	0	0	0	0	0	0	0	0	0	0	0	0	0	0	0	0	0	0	0	0	0	0	0	0	0	0	0	0	0	0	0	0	0	0	0	0	0	0	0	0	2	0
South Africa	S58	Railway Bridge	15 February-15 April 2018	100	0	0	0	0	0	0	0	0	0	0	0	0	0	0	0	0	0	0	0	0	0	0	0	0	0	0	0	0	0	0	0	0	0	0	0	0	0	0	0	0	0	0	0	1	0
South Africa	S59	Railway Bridge	15 February-15 April 2018	100	0	0	0	0	0	0	0	0	0	0	0	0	0	0	0	0	0	0	0	0	0	0	0	0	0	0	0	0	0	0	0	0	0	0	0	0	0	0	0	0	0	0	0	0	0
South Africa	S60	Railway Bridge	15 February-15 April 2018	100	0	0	0	0	0	0	0	0	0	0	0	0	0	0	0	0	0	0	0	0	0	0	0	0	0	0	0	0	0	0	0	0	0	0	0	0	0	0	0	0	0	0	0	0	0
New Zealand	Z1	Tauroa Peninsula (emergent)	January 2014	100	0	0	0	0	0	0	0	0	0	0	0	0	0	0	0	0	0	0	0	0	0	0	0	0	0	0	0	0	0	0	0	0	0	0	0	0	0	0	0	0	0	0	0	0	0
New Zealand	Z2	Tauroa Peninsula (emergent)	January 2014	100	0	0	0	0	0	0	0	0	0	0	0	0	0	0	0	0	0	0	0	0	0	0	0	0	0	0	0	0	0	0	0	0	0	0	0	0	0	0	0	0	0	0	0	0	0
New Zealand	Z3	Tauroa Peninsula (emergent)	January 2014	100	0	0	0	0	0	0	0	0	0	0	0	0	0	0	0	0	0	0	0	0	0	0	0	0	0	0	0	0	0	0	0	0	0	0	0	0	0	0	0	0	0	0	0	0	0
New Zealand	Z4	Tauroa Peninsula (emergent)	January 2014	100	0	0	0	0	0	0	0	0	0	0	0	0	0	0	0	0	0	0	0	0	0	0	0	0	0	0	0	0	0	0	0	0	0	0	0	0	0	0	0	0	0	0	0	0	0
New Zealand	Z5	Tauroa Peninsula (emergent)	January 2014	100	0	0	0	0	0	0	0	0	0	0	0	0	0	0	0	0	0	0	0	0	0	0	0	0	0	0	0	0	0	0	0	0	0	0	0	0	0	0	0	0	0	0	0	0	0
New Zealand	Z6	Tauroa Peninsula (Ahipara pool)	January 2014	100	0	0	0	0	0	0	0	0	0	0	0	0	0	0	0	0	0	0	0	0	0	0	0	0	0	0	0	0	0	0	0	0	0	0	0	0	0	0	0	0	0	0	0	0	0
New Zealand	Z7	Tauroa Peninsula (Ahipara pool)	January 2014	100	0	0	0	0	0	0	0	0	0	0	0	0	0	0	0	0	0	0	0	0	0	0	0	0	0	0	0	0	0	0	0	0	0	0	0	0	0	0	0	0	0	0	0	0	0
New Zealand	Z8	Tauroa Peninsula (Ahipara pool)	January 2014	100	0	0	0	0	0	0	0	0	0	0	0	0	0	0	0	0	0	0	0	0	0	0	0	0	0	0	0	0	0	0	0	0	0	0	0	0	0	0	0	0	0	0	0	0	0
New Zealand	Z9	Tauroa Peninsula (Ahipara pool)	January 2014	100	0	0	0	0	0	0	0	0	0	0	0	0	0	0	0	0	0	0	0	0	0	0	0	0	0	0	0	0	0	0	0	0	0	0	0	0	0	0	0	0	0	0	0	0	0
New Zealand	Z10	Tauroa Peninsula (Ahipara pool)	January 2014	100	0	0	0	0	0	0	0	0	0	0	0	0	0	0	0	0	0	0	0	0	0	0	0	0	0	0	0	0	0	0	0	0	0	0	0	0	0	0	0	0	0	0	0	0	0
New Zealand	Z11	Shipwreck Bay (emergent)	January 2014	100	0	0	0	0	0	0	0	0	0	0	0	0	0	0	0	0	0	0	0	0	0	0	0	0	0	0	0	0	0	0	0	0	0	0	0	0	0	0	0	0	0	0	0	0	0
New Zealand	Z12	Shipwreck Bay (emergent)	January 2014	100	0	0	0	0	0	0	0	0	0	0	0	0	0	0	0	0	0	0	0	0	0	0	0	0	0	0	0	0	0	0	0	0	0	0	0	0	0	0	0	0	0	0	0	0	0
New Zealand	Z13	Shipwreck Bay (emergent)	January 2014	100	0	0	0	0	0	0	0	0	0	0	0	0	0	0	0	0	0	0	0	0	0	0	0	0	0	0	0	0	0	0	0	0	0	0	0	0	0	0	0	0	0	0	0	0	0
New Zealand	Z14	Shipwreck Bay (emergent)	January 2014	100	0	0	0	0	0	0	0	0	0	0	0	0	0	0	0	0	0	0	0	0	0	0	0	0	0	0	0	0	0	0	0	0	0	0	0	0	0	0	0	0	0	0	0	0	0
New Zealand	Z15	Shipwreck Bay (emergent)	January 2014	100	0	0	0	0	0	0	0	0	0	0	0	0	0	0	0	0	0	0	0	0	0	0	0	0	0	0	0	0	0	0	0	0	0	0	0	0	0	0	0	0	0	0	0	0	0
New Zealand	Z16	Shipwreck Bay (pool)	January 2014	100	0	0	0	0	0	0	0	0	0	0	0	0	0	0	0	0	0	0	0	0	0	0	0	0	0	0	0	0	0	0	0	0	0	0	0	0	0	0	0	0	0	0	0	0	0
New Zealand	Z17	Shipwreck Bay (pool)	January 2014	100	0	0	0	0	0	0	0	0	0	0	0	0	0	0	0	0	0	0	0	0	0	0	0	0	0	0	0	0	0	0	0	0	0	0	0	0	0	0	0	0	0	0	0	0	0
New Zealand	Z18	Shipwreck Bay (pool)	January 2014	100	0	0	0	0	0	0	0	0	0	0	0	0	0	0	0	0	0	0	0	0	0	0	0	0	0	0	0	0	0	0	0	0	0	0	0	0	0	0	0	0	0	0	0	0	0
New Zealand	Z19	Shipwreck Bay (pool)	January 2014	100	0	0	0	0	0	0	0	0	0	0	0	0	0	0	0	0	0	0	0	0	0	0	0	0	0	0	0	0	0	0	0	0	0	0	0	0	0	0	0	0	0	0	0	0	0
New Zealand	Z20	Shipwreck Bay (pool)	January 2014	100	0	0	0	0	0	0	0	0	0	0	0	0	0	0	0	0	0	0	0	0	0	0	0	0	0	0	0	0	0	0	0	0	0	0	0	0	0	0	0	0	0	0	0	0	0
Japan	J1	Tohoku University Marine Biological Station	June (undefined year before 1985)	521.3	0	0	0	0	0	0	0	0	0	0	0	0	0	0	0	0	0	0	0	0	0	0	0	0	0	0	0	0	6	0	0	0	0	0	0	0	4	0	7	0	0	0	0	0	0
Japan	J2	Tohoku University Marine Biological Station	June (undefined year before 1985)	230.6	0	0	0	0	0	0	0	0	0	0	0	0	0	0	0	0	0	0	0	0	0	0	0	0	0	0	0	0	0	0	0	0	0	0	0	0	3	0	15	0	0	0	0	0	0
Japan	J3	Tohoku University Marine Biological Station	June (undefined year before 1985)	139	0	0	0	0	0	0	0	0	0	0	0	0	0	0	0	0	0	0	0	0	0	0	0	0	0	0	0	0	0	0	0	0	0	0	0	0	5	0	13	0	0	0	0	0	0
Japan	J4	Tohoku University Marine Biological Station	June (undefined year before 1985)	74.7	0	0	0	0	0	0	0	0	0	0	0	0	0	0	0	0	0	0	0	0	0	0	0	0	0	0	0	0	0	0	0	0	0	0	0	0	3	0	2	0	0	0	0	0	0
Japan	J5	Tohoku University Marine Biological Station	June (undefined year before 1985)	70.9	0	0	0	0	0	0	0	0	0	0	0	0	0	0	0	0	0	0	0	0	0	0	0	0	0	0	0	0	0	0	0	0	0	0	0	0	4	0	0	0	0	0	0	0	0
Japan	J6	Tohoku University Marine Biological Station	June (undefined year before 1985)	56.2	0	0	0	0	0	0	0	0	0	0	0	0	0	0	0	0	0	0	0	0	0	0	0	0	0	0	0	0	0	0	0	0	0	0	0	0	5	0	3	0	0	0	0	0	0
Japan	J7	Tohoku University Marine Biological Station	June (undefined year before 1985)	52	0	0	0	0	0	0	0	0	0	0	0	0	0	0	0	0	0	0	0	0	0	0	0	0	0	0	0	0	0	0	0	0	0	0	0	0	2	0	4	0	0	0	0	0	0
Japan	J8	Tohoku University Marine Biological Station	June (undefined year before 1985)	45.9	0	0	0	0	0	0	0	0	0	0	0	0	0	0	0	0	0	0	0	0	0	0	0	0	0	0	0	0	0	0	0	0	0	0	0	0	0	0	0	0	0	0	2	0	0
Japan	J9	Tohoku University Marine Biological Station	June (undefined year before 1985)	35.2	0	0	0	0	0	0	0	0	0	0	0	0	0	0	0	0	0	0	0	0	0	0	0	0	0	0	0	0	0	0	0	0	0	0	0	0	0	0	1	0	0	0	0	0	0
[truncated: 556 more columns]

## Sheet: 2. List of taxonomic groups
Phylum	Taxonomic group	Common name
Annelida	Oligochaeta	Oligochaetes
	Polychaeta	Polychaetes
	Sipuncula	Peanut worms
Arthropoda	Amphipoda	Amphipods
	Arachnida	Mostly mites, with a spider species reported in Japan and a pseudoscorpion species reported in South Africa
	Copepoda	Copepods
	Decapoda	Crabs
	Hexapoda	Insects
	Isopoda	Isopods
	Ostracoda	Ostracods
	Pycnogonida	Sea spiders
	Tanaidacea	Tanaids
	Thecostraca	Barnacles
Bryozoa	Bryozoa	Bryozoans
Chordata	Ascidiacea	Tunicates
Cnidaria	Anthozoa	Anemones and corals
	Hydrozoa	Hydrozoans
Echinodermata	Asteroidea	Sea stars
	Echinoidea	Sea urchins
	Holothuroidea	Sea cucumbers
	Ophiuroidea	Brittle stars
Mollusca	Bivalvia	Bivalves
	Gastropoda	Snails
	Polyplacophora	Chitons
Nematoda	Nematoda	Nematodes
Nemertea	Nemertea	Nemerteans
Platyhelminthes	Platyhelminthes	Flatworms
Porifera	Demospongiae	Sponges

## Sheet: 3.Abundance of taxonomic groups
Coast (survey)	Plot ID	Site	Sampling date	Plot area (cm2)	Annelida			Arthropoda										Bryozoa	Chordata	Cnidaria		Echinodermata				Mollusca			Nematoda	Nemertea	Platyhelminthes	Porifera
					Oligochaeta	Polychaeta	Sipuncula	Amphipoda	Arachnida	Copepoda	Decapoda	Hexapoda	Isopoda	Ostracoda	Pycnogonida	Tanaidacea	Thecostraca	Bryozoa	Ascidiacea	Anthozoa	Hydrozoa	Asteroidea	Echinoidea	Holothuroidea	Ophiuroidea	Bivalvia	Gastropoda	Polyplacophora	Nematoda	Nemertea	Platyhelminthes	Demospongiae
Washington	W1	Shi-Shi Beach	July 1974	1000	5	11	0	373	2	0	43	1	79	0	0	0	2892	0	0	5	0	0	0	0	0	91	542	2	0	5	0	0
Washington	W2	Shi-Shi Beach	April 1975	1000	0	14	1	108	0	0	16	0	3	0	0	0	5561	0	0	2	0	0	0	0	0	113	383	1	0	8	2	0
Washington	W3	Shi-Shi Beach	September 1975	1000	0	52	0	140	1	0	34	1	63	0	0	0	6728	56	0	0	0	0	0	0	0	138	754	0	0	6	0	0
Washington	W4	Shi-Shi Beach	May 1976	1000	0	10	0	42	0	0	17	0	4	0	0	0	6627	32	0	0	0	0	0	0	0	87	566	1	0	0	0	0
Washington	W5	Shi-Shi Beach	July 1976	1000	1	29	0	112	0	0	34	0	9	0	0	1	5352	87	0	5	0	0	0	0	0	194	533	0	2	6	0	0
Washington	W6	Shi-Shi Beach	July 1974	1000	0	83	4	153	6	0	102	9	285	0	0	0	8271	1064	0	3	4	0	0	347	0	435	780	3	0	19	18	0
Washington	W7	Shi-Shi Beach	April 1975	1000	0	99	4	85	4	0	119	2	293	0	2	0	3998	516	0	0	2	0	0	281	0	34	451	0	26	63	19	0
Washington	W8	Shi-Shi Beach	September 1975	1000	0	81	4	33	15	0	12	26	71	0	0	1	1822	612	0	14	55	0	0	825	0	184	482	3	24	56	12	12
Washington	W9	Shi-Shi Beach	May 1976	1000	1	153	1	77	0	0	268	1	359	0	1	1	3144	773	0	3	12	0	0	472	0	100	820	12	3	41	6	0
Washington	W10	Shi-Shi Beach	July 1976	1000	1	130	21	42	2	0	246	7	483	0	0	0	4400	941	0	2	44	0	0	543	0	66	554	4	11	51	20	0
Washington	W11	Shi-Shi Beach	July 1974	1000	0	101	1	425	0	0	92	20	819	0	0	0	11437	304	1	3	118	16	1	4	0	24	716	9	1	16	13	30
Washington	W12	Shi-Shi Beach	April 1975	1000	0	569	0	106	0	0	36	9	303	0	0	1	8536	688	0	13	44	53	2	0	0	291	549	4	3	59	3	10
Washington	W13	Shi-Shi Beach	September 1975	1000	5	2183	8	446	0	0	74	22	676	0	0	3	3488	516	1	13	258	53	0	2	0	364	780	5	1	42	1	19
Washington	W14	Shi-Shi Beach	May 1976	1000	0	1657	5	199	0	0	53	9	793	0	1	0	8853	951	0	3	273	99	0	0	1	133	1320	15	0	34	4	21
Washington	W15	Shi-Shi Beach	July 1976	1000	0	2102	0	309	0	0	111	4	535	0	0	0	0	640	0	12	317	55	0	5	0	185	925	16	1	15	1	24
Washington	W16	Tatoosh Island	July 1974	1000	0	0	3	36	0	0	0	1	22	0	0	3	300	118	0	13	0	0	0	0	0	678	385	7	0	1	0	0
Washington	W17	Tatoosh Island	April 1975	1000	0	0	4	59	0	0	0	2	176	0	0	12	7	3	0	1	0	0	0	0	0	1035	79	13	1	0	0	0
Washington	W18	Tatoosh Island	September 1975	1000	5	1	7	2	1	0	0	3	351	0	0	49	45	8	0	0	0	0	0	0	0	922	67	46	31	0	0	8
Washington	W19	Tatoosh Island	May 1976	1000	10	0	35	33	0	0	0	15	508	0	0	96	32	129	0	0	0	0	0	0	0	2284	341	65	1	8	0	32
Washington	W20	Tatoosh Island	July 1976	1000	464	53	27	30	2	0	0	16	466	0	0	127	68	90	0	0	0	0	0	2	0	3028	664	29	19	2	16	0
Washington	W21	Tatoosh Island	July 1974	1000	0	14	6	34	7	0	30	29	143	0	0	4	66	858	0	0	64	0	0	1276	0	249	1334	10	3	7	3	68
Washington	W22	Tatoosh Island	April 1975	1000	1	53	0	47	11	0	2	27	50	0	0	21	115	261	0	14	0	0	0	629	0	476	1118	11	36	12	41	32
Washington	W23	Tatoosh Island	September 1975	1000	4	61	0	128	10	0	2	33	172	0	3	107	70	789	0	12	18	0	0	2176	0	1306	2643	35	102	34	33	79
Washington	W24	Tatoosh Island	May 1976	1000	5	43	0	133	0	0	23	68	539	0	1	59	87	754	0	13	47	0	0	916	0	1329	2852	46	93	22	3	150
Washington	W25	Tatoosh Island	July 1976	1000	1	49	1	353	7	0	61	55	667	0	1	38	834	816	0	63	109	0	0	2168	0	450	3541	28	102	44	23	154
Washington	W26	Tatoosh Island	July 1974	1000	0	34	21	176	3	0	11	9	760	0	0	2	1203	780	0	33	211	14	0	1167	0	198	8361	12	1	7	0	109
Washington	W27	Tatoosh Island	April 1975	1000	0	304	13	124	6	0	25	4	367	0	2	1	121	308	0	4	35	15	0	17	0	23	1063	7	2	1	1	52
Washington	W28	Tatoosh Island	September 1975	1000	0	1468	30	3475	9	0	123	11	1013	0	2	2	397	1044	0	0	642	15	0	315	0	104	2036	11	1	2	0	235
Washington	W29	Tatoosh Island	May 1976	1000	0	54	6	80	4	0	23	2	220	0	1	17	237	803	0	0	42	10	0	207	0	245	3543	11	3	6	4	437
Washington	W30	Tatoosh Island	July 1976	1000	0	47	17	179	3	0	12	10	461	0	0	47	1179	562	0	1	26	4	0	1477	0	340	2667	13	13	18	0	214
Washington	W31	Tatoosh Island	July 1974	1000	0	13	12	55	0	0	0	8	30	0	0	4	30	234	0	0	0	0	0	22	0	101	73	1	0	0	0	7
Washington	W32	Tatoosh Island	April 1975	1000	0	2	0	61	0	0	0	1	101	0	0	2	91	187	0	7	0	1	0	12	0	125	39	3	0	0	0	9
Washington	W33	Tatoosh Island	May 1976	1000	7	24	4	7	0	0	0	8	14	0	0	6	121	524	0	8	0	0	0	5	0	146	461	27	27	10	9	13
Washington	W34	Tatoosh Island	July 1976	1000	2	6	6	146	1	0	1	38	330	0	0	12	220	535	0	9	0	0	0	0	0	590	315	11	102	7	0	34
Washington	W35	Tatoosh Island	July 1974	1000	0	10	9	23	1	0	0	8	69	0	1	6	154	576	0	3	3	0	0	92	0	136	218	16	91	2	0	33
Washington	W36	Tatoosh Island	April 1975	1000	0	6	101	34	0	0	2	0	72	0	1	4	45	416	0	39	16	0	0	618	0	192	852	29	2	3	1	6
Washington	W37	Tatoosh Island	September 1975	1000	2	58	104	71	7	0	0	37	211	0	5	519	195	1205	0	71	16	3	0	1264	0	2255	1861	110	510	9	7	29
Washington	W38	Tatoosh Island	May 1976	1000	9	19	83	66	2	0	0	1	254	0	2	1	128	881	0	116	14	6	0	1306	0	72	1360	109	142	2	0	7
Washington	W39	Tatoosh Island	July 1976	1000	3	189	376	155	2	0	73	9	1176	0	0	8	273	894	0	13	237	5	0	572	1	176	1940	40	148	11	0	242
Washington	W40	Tatoosh Island	July 1974	1000	5	83	200	169	7	0	26	14	248	0	1	3	207	678	0	213	94	4	0	1154	0	93	1139	47	262	71	2	47
Washington	W41	Tatoosh Island	April 1975	1000	0	8373	16	3175	5	0	267	287	3753	0	1	4	1098	1834	0	131	663	29	8	22	18	69	534	7	22	60	2	6
Washington	W42	Tatoosh Island	September 1975	1000	0	1248	1	1039	1	0	98	20	639	0	0	1	1191	853	0	0	307	16	1	7	3	57	756	9	4	10	0	34
Washington	W43	Tatoosh Island	May 1976	1000	0	2962	55	3573	0	0	174	83	1298	0	2	7	1478	1819	0	1	387	36	3	8	21	321	3394	54	6	33	0	39
Washington	W44	Tatoosh Island	July 1976	1000	0	2880	72	3142	2	0	205	3	2167	0	1	3	794	2581	0	13	644	16	1	4	39	145	4885	10	38	12	1	53
Washington	W45	Tatoosh Island	July 1974	1000	0	1192	13	1172	4	0	105	82	1255	0	0	6	2645	1593	0	0	548	21	2	6	4	58	1679	0	11	11	2	17
Washington	W46	Tatoosh Island	April 1975	1000	16	48	2	33	4	0	0	15	69	0	0	1077	26	562	0	17	0	0	0	8	0	1976	500	40	358	5	0	11
Washington	W47	Tatoosh Island	September 1975	1000	24	73	0	3	13	0	0	27	7	0	0	420	22	546	0	2	2	0	0	9	0	3829	722	28	275	22	2	0
Washington	W48	Tatoosh Island	May 1976	1000	0	14	0	18	15	0	0	32	68	0	1	51	57	651	0	51	0	0	0	33	0	2956	516	32	130	10	9	4
Washington	W49	Tatoosh Island	July 1976	1000	9	31	0	11	13	0	0	34	77	0	0	129	124	543	0	76	0	0	0	90	0	3958	731	18	405	9	4	9
Washington	W50	Tatoosh Island	July 1974	1000	0	9	2	180	6	0	3	6	82	0	0	1	298	848	0	48	15	0	0	120	0	288	916	24	3	8	13	88
Washington	W51	Tatoosh Island	April 1975	1000	0	26	1	191	10	0	8	18	495	0	1	13	1234	396	0	50	26	1	0	16	0	150	1166	32	1	6	11	263
Washington	W52	Tatoosh Island	September 1975	1000	0	17	6	98	9	0	17	25	62	0	2	24	299	213	0	12	11	2	0	896	0	208	1227	64	2	12	1	72
Washington	W53	Tatoosh Island	May 1976	1000	0	3	0	91	0	0	51	3	390	0	2	7	218	644	0	109	14	0	0	164	0	82	504	23	0	6	1	144
Washington	W54	Tatoosh Island	July 1976	1000	2	30	3	406	7	0	74	6	721	0	5	18	1403	899	0	65	73	0	0	1527	0	196	2657	28	3	31	21	145
Oregon	O1	Boiler Bay	May/June 2020	100	0	0	0	3	0	0	0	0	1	0	0	0	158	0	0	0	0	0	0	0	0	0	27	1	0	6	0	0
Oregon	O2	Boiler Bay	May/June 2020	100	0	0	0	1	0	0	6	0	7	0	0	0	262	0	0	0	0	0	0	0	0	0	35	0	0	0	0	0
Oregon	O3	Boiler Bay	May/June 2020	100	0	0	0	1	0	0	6	0	15	0	0	0	192	1	0	0	0	0	0	0	0	0	23	0	0	0	0	0
Oregon	O4	Boiler Bay	May/June 2020	100	0	0	0	5	0	0	13	0	6	0	0	0	107	2	0	0	0	0	0	0	0	0	37	0	0	0	0	0
Oregon	O5	Boiler Bay	May/June 2020	100	0	1	0	1	0	0	3	0	0	0	0	0	117	0	0	0	0	0	0	0	0	0	34	0	0	0	0	0
Oregon	O6	Fogarty Creek	May/June 2020	100	0	1	0	1	0	0	2	0	6	0	0	0	374	0	0	1	0	3	0	0	1	0	31	0	0	0	0	0
Oregon	O7	Fogarty Creek	May/June 2020	100	0	0	0	0	0	0	6	0	6	0	0	0	312	0	0	0	0	0	0	1	0	0	43	0	0	0	0	0
Oregon	O8	Fogarty Creek	May/June 2020	100	0	1	0	1	0	0	2	0	3	0	0	0	646	0	0	1	0	0	0	0	0	0	42	0	0	0	0	0
Oregon	O9	Fogarty Creek	May/June 2020	100	0	0	0	0	0	0	2	0	3	0	0	0	738	2	0	0	0	1	0	0	0	0	31	0	0	0	0	0
Oregon	O10	Fogarty Creek	May/June 2020	100	0	0	0	1	0	0	4	0	0	0	0	0	607	0	0	1	0	0	0	0	0	0	15	0	0	0	0	0
Oregon	O11	Fogarty Creek	May/June 2020	100	0	0	0	8	0	0	4	0	42	0	0	0	1503	0	0	0	0	8	0	0	0	0	34	0	0	0	0	0
Oregon	O12	Fogarty Creek	May/June 2020	100	0	4	0	39	0	0	12	0	25	0	0	0	782	2	0	0	0	2	0	0	0	0	32	1	0	0	0	0
Oregon	O13	Fogarty Creek	May/June 2020	100	0	1	0	5	0	0	2	0	12	0	0	0	1194	0	0	1	0	0	0	0	0	0	87	0	0	0	0	0
Oregon	O14	Fogarty Creek	May/June 2020	100	0	0	0	0	0	0	7	0	3	0	0	0	810	0	0	0	0	0	0	0	0	0	69	0	0	0	0	0
Oregon	O15	Fogarty Creek	May/June 2020	100	0	1	0	1	0	0	3	0	3	0	0	0	1301	0	0	0	0	1	0	0	0	0	183	0	0	0	0	0
Oregon	O16	Port Orfords Heads	May/June 2020	100	0	2	0	5	0	0	0	0	1	0	0	0	126	0	0	0	0	0	0	0	0	0	18	0	0	0	0	0
Oregon	O17	Port Orfords Heads	May/June 2020	100	0	11	0	2	0	0	0	0	1	0	0	0	104	0	0	0	0	0	0	0	0	0	5	0	0	0	0	0
Oregon	O18	Port Orfords Heads	May/June 2020	100	0	11	0	30	0	0	0	0	0	0	0	0	51	0	0	0	0	0	0	0	0	0	10	0	0	0	0	0
Oregon	O19	Port Orfords Heads	May/June 2020	100	0	3	0	29	0	0	0	0	2	0	0	0	41	0	0	1	0	2	0	0	0	0	16	0	0	1	0	0
Oregon	O20	Port Orfords Heads	May/June 2020	100	0	1	0	0	0	0	0	0	1	0	0	0	101	0	0	0	0	0	0	1	0	0	5	0	0	0	0	0
Oregon	O21	Port Orfords Heads	May/June 2020	100	0	10	0	8	0	0	2	0	2	0	0	0	95	0	0	0	0	1	0	1	0	0	13	0	0	0	0	0
Oregon	O22	Port Orfords Heads	May/June 2020	100	0	5	1	9	0	0	3	0	9	0	0	0	392	0	0	0	0	0	0	0	0	0	52	0	0	0	0	0
Oregon	O23	Port Orfords Heads	May/June 2020	100	0	14	0	40	0	0	0	0	3	0	0	0	44	1	0	0	0	5	0	0	0	0	14	0	0	0	0	0
Oregon	O24	Port Orfords Heads	May/June 2020	100	0	5	0	11	0	0	2	0	13	0	0	0	270	1	0	1	0	0	0	0	0	1	9	0	0	0	0	0
Oregon	O25	Port Orfords Heads	May/June 2020	100	0	24	0	25	0	0	2	2	18	0	0	0	748	0	0	0	0	2	0	1	0	1	100	0	0	1	0	0
Oregon	O26	Strawberry Hill	May/June 2020	100	0	20	0	19	0	0	0	0	0	0	0	0	40	2	0	1	0	0	0	0	0	0	6	0	0	0	0	0
Oregon	O27	Strawberry Hill	May/June 2020	100	0	8	0	16	0	0	0	0	1	0	0	0	57	1	0	1	0	0	0	0	0	0	15	0	0	0	0	0
Oregon	O28	Strawberry Hill	May/June 2020	100	0	7	0	17	0	0	0	0	1	0	0	0	124	0	0	0	0	0	0	0	0	0	7	0	0	0	0	0
Oregon	O29	Strawberry Hill	May/June 2020	100	0	8	0	32	0	0	0	0	2	0	0	0	35	0	0	0	0	0	0	0	0	0	3	0	0	0	0	0
Oregon	O30	Strawberry Hill	May/June 2020	100	0	12	0	22	0	0	0	0	0	0	0	0	77	0	0	0	0	0	0	0	0	0	8	0	0	0	0	0
Chile	C1	Coquimbo	17 January 2003	225	12	73	0	4	1	0	6	0	5	0	0	5	17	0	0	15	2	0	0	0	0	55	105	21	0	7	0	0
Chile	C2	Coquimbo	17 January 2003	225	0	52	0	3	0	0	8	0	3	0	1	3	26	0	0	31	3	0	0	0	0	0	44	6	0	4	0	0
Chile	C3	Coquimbo	17 January 2003	225	0	30	0	13	0	0	12	0	123	0	17	5	42	0	0	72	2	0	4	0	0	0	38	12	0	0	0	0
Chile	C4	Coquimbo	17 January 2003	225	0	52	0	29	0	0	12	0	73	0	5	21	113	0	0	3	0	0	13	0	0	0	18	0	0	0	0	0
Chile	C5	Coquimbo	17 January 2003	225	0	81	0	7	0	0	7	0	3	0	1	0	7	0	0	26	4	0	3	0	0	583	21	6	0	4	0	0
Chile	C6	Coquimbo	17 January 2003	225	0	28	0	20	0	0	21	0	119	0	42	2	256	0	0	88	9	0	13	0	0	28	44	7	0	0	0	0
Chile	C7	Coquimbo	14 April 2003	225	0	28	0	31	0	0	16	2	2	0	0	7	14	0	0	1	25	0	4	0	0	15	22	9	0	24	0	0
Chile	C8	Coquimbo	14 April 2003	225	0	37	0	36	0	0	29	0	6	0	0	9	35	0	0	22	63	0	7	0	0	6	29	26	0	4	0	0
Chile	C9	Coquimbo	14 April 2003	225	0	35	0	10	0	0	16	0	0	0	0	0	25	0	0	66	15	0	1	0	1	0	27	4	0	22	0	0
Chile	C10	Coquimbo	16 May 2003	225	0	53	0	22	0	0	16	1	0	0	0	0	24	0	0	29	9	0	1	0	0	1	18	7	0	1	0	0
Chile	C11	Coquimbo	16 May 2003	225	0	32	0	23	0	0	24	0	6	0	0	11	29	0	0	28	14	0	2	0	2	7	25	3	0	1	0	0
Chile	C12	Coquimbo	16 May 2003	225	0	21	0	8	0	0	4	0	1	0	0	0	2	0	0	1	4	0	0	0	0	0	28	1	0	67	0	0
Chile	C13	Coquimbo	26 June 2003	225	0	15	0	28	0	0	10	0	0	0	0	4	25	0	0	18	2	0	1	0	0	0	40	5	0	0	0	0
Chile	C14	Coquimbo	26 June 2003	225	0	23	0	370	0	0	5	0	0	0	0	10	7	0	0	2	18	0	0	0	0	1	7	5	0	0	0	1
Chile	C15	Coquimbo	15 June 2003	225	0	7	0	69	0	0	4	2	0	0	0	1	11	0	0	2	9	0	0	0	0	0	8	0	0	0	0	0
Chile	C16	Coquimbo	15 June 2003	225	1	22	0	20	0	0	11	0	9	0	0	2	0	0	0	5	10	0	0	0	0	0	12	0	0	1	0	0
Chile	C17	Coquimbo	15 June 2003	225	0	26	0	1	0	0	9	0	0	0	0	0	8	0	0	22	2	0	0	0	0	47	61	1	0	1	0	0
Chile	C18	Coquimbo	15 June 2003	225	0	5	0	3	0	0	9	0	7	0	0	0	7	0	0	3	3	0	0	0	0	1	10	1	0	2	0	0
Chile	C19	Coquimbo	15 June 2003	225	0	12	0	16	0	0	5	2	2	0	0	0	1	0	0	14	2	0	0	0	0	11	25	1	0	8	0	0
Chile	C20	Coquimbo	25 June 2003	225	0	85	0	15	0	0	7	0	0	0	0	9	47	0	0	28	6	0	0	0	0	0	30	8	0	0	0	0
Chile	C21	Coquimbo	26 June 2003	225	0	36	0	77	0	0	22	0	4	0	0	16	171	0	0	45	4	0	2	0	2	2	25	7	0	0	0	0
Argentina	A1	Mar del Plata	Autumn 2009	78.5	0	5	0	0	0	0	0	2	1	0	0	0	0	0	0	0	0	0	0	0	0	4	15	0	0	17	0	0
Argentina	A2	Mar del Plata	Autumn 2009	78.5	0	11	0	3	0	0	0	6	0	0	0	0	0	0	0	0	0	0	0	0	0	2	4	0	0	7	0	0
Argentina	A3	Mar del Plata	Autumn 2009	78.5	0	13	0	9	0	0	0	5	2	0	0	0	0	0	0	0	0	0	0	0	0	9	5	0	0	10	0	0
Argentina	A4	Mar del Plata	Autumn 2009	78.5	0	1	0	0	0	0	0	2	65	0	0	0	1	0	0	0	0	0	0	0	0	13	7	0	0	13	0	0
Argentina	A5	Mar del Plata	Autumn 2009	78.5	0	4	0	0	0	0	0	1	0	0	0	0	0	0	0	0	0	0	0	0	0	0	2	0	0	5	0	0
Argentina	A6	Mar del Plata	Autumn 2009	78.5	0	26	0	0	0	0	0	3	0	0	0	0	0	0	0	0	0	0	0	0	0	0	0	0	0	7	0	0
Argentina	A7	Mar del Plata	Autumn 2009	78.5	0	16	0	0	0	0	0	4	0	0	0	0	0	0	0	0	0	0	0	0	0	0	0	0	0	3	0	0
Argentina	A8	Mar del Plata	Autumn 2009	78.5	0	0	0	1	0	0	0	1	0	0	0	0	0	0	0	0	0	0	0	0	0	0	3	0	0	0	0	0
Argentina	A9	La Lobería	Autumn 2009	78.5	0	0	0	0	0	0	0	8	2	0	0	20	0	0	0	0	0	0	0	0	0	2	0	0	0	8	0	0
Argentina	A10	La Lobería	Autumn 2009	78.5	0	7	0	0	0	0	3	15	0	0	0	9	0	0	0	0	0	0	0	0	0	0	0	0	0	0	0	0
Argentina	A11	La Lobería	Autumn 2009	78.5	0	0	0	0	0	0	0	9	0	0	0	8	0	0	0	0	0	0	0	0	0	1	0	0	0	3	0	0
Argentina	A12	La Lobería	Autumn 2009	78.5	0	0	0	0	0	0	2	1	0	0	0	0	0	0	0	0	0	0	0	0	0	0	0	0	0	3	0	0
Argentina	A13	La Lobería	Autumn 2009	78.5	0	0	0	0	0	0	4	0	1	0	0	9	0	0	0	0	0	0	0	0	0	0	0	0	0	6	0	0
Argentina	A14	La Lobería	Autumn 2009	78.5	0	0	0	3	0	0	0	1	1	0	0	24	0	0	0	0	0	0	0	0	0	0	0	0	0	4	0	0
Argentina	A15	La Lobería	Autumn 2009	78.5	0	2	0	2	0	0	1	1	0	0	0	32	0	0	0	0	0	0	0	0	0	0	0	0	0	3	0	0
Argentina	A16	La Lobería	Autumn 2009	78.5	0	0	0	1	0	0	7	0	3	0	0	11	0	0	0	0	0	0	0	0	0	1	0	0	0	6	0	0
Argentina	A17	Playa Los Suecos	Autumn 2009	78.5	0	3	0	0	0	0	0	0	100	0	0	0	12	0	0	0	0	0	0	0	0	7	1	0	0	1	0	0
Argentina	A18	Playa Los Suecos	Autumn 2009	78.5	0	3	0	5	0	0	1	0	59	0	0	0	5	0	0	0	0	0	0	0	0	2	4	0	0	7	0	0
Argentina	A19	Playa Los Suecos	Autumn 2009	78.5	0	0	0	21	0	0	1	0	52	0	0	0	18	0	0	0	0	0	0	0	0	6	8	0	0	1	0	0
Argentina	A20	Playa Los Suecos	Autumn 2009	78.5	0	0	0	2	0	0	1	0	42	0	0	0	0	0	0	0	0	0	0	0	0	12	4	0	0	0	0	0
Argentina	A21	Playa Los Suecos	Autumn 2009	78.5	0	11	0	16	0	0	3	0	23	3	0	16	15	0	0	0	0	0	0	0	0	0	29	0	0	0	0	0
Argentina	A22	Playa Los Suecos	Autumn 2009	78.5	0	4	0	0	0	0	2	1	38	0	0	2	13	0	0	0	0	0	0	0	0	0	20	0	0	0	0	0
Argentina	A23	Playa Los Suecos	Autumn 2009	78.5	0	1	0	2	0	0	6	0	9	1	0	18	34	0	0	0	0	0	0	0	0	0	26	0	0	1	0	0
Argentina	A24	Playa Los Suecos	Autumn 2009	78.5	0	5	0	0	0	0	2	0	9	0	0	0	7	0	0	0	0	0	0	0	0	0	8	0	0	2	0	0
Argentina	A25	Punta Colorada	Autumn 2009	78.5	0	0	0	1	0	0	3	3	26	0	0	1	0	0	0	0	0	0	0	0	0	0	15	0	0	0	0	0
Argentina	A26	Punta Colorada	Autumn 2009	78.5	0	0	0	0	0	0	1	1	52	0	0	0	0	0	0	0	0	0	0	0	0	2	5	0	0	4	0	0
Argentina	A27	Punta Colorada	Autumn 2009	78.5	0	2	0	3	0	0	1	1	22	0	0	13	0	0	0	12	0	0	0	0	0	0	38	0	0	1	0	0
Argentina	A28	Punta Colorada	Autumn 2009	78.5	0	2	0	2	0	0	0	0	81	0	0	0	0	0	0	0	0	0	0	0	0	3	3	0	0	1	0	0
Argentina	A29	Punta Colorada	Autumn 2009	78.5	0	0	0	0	0	0	0	0	37	0	0	0	0	0	0	0	0	0	0	0	0	3	3	0	0	0	0	0
Argentina	A30	Punta Colorada	Autumn 2009	78.5	0	0	0	0	0	0	2	0	14	0	0	0	2	0	0	0	0	0	0	0	0	8	9	0	0	0	0	0
Argentina	A31	Punta Colorada	Autumn 2009	78.5	0	4	0	0	0	0	0	0	92	0	0	0	1	0	0	6	0	0	0	0	0	0	18	0	0	7	0	0
Argentina	A32	Punta Colorada	Autumn 2009	78.5	0	1	0	0	0	0	0	1	57	0	0	3	1	0	0	11	0	0	0	0	0	1	14	0	0	1	0	0
Argentina	A33	Santa Elena	Spring 2009	78.5	0	15	0	0	0	0	0	4	0	0	0	0	0	0	0	0	0	0	0	0	0	0	0	0	0	1	0	0
Argentina	A34	Santa Elena	Spring 2009	78.5	0	25	0	0	0	0	1	23	0	0	0	0	0	0	1	1	0	0	0	0	0	0	0	0	0	3	0	0
Argentina	A35	Santa Elena	Spring 2009	78.5	0	11	0	0	0	0	0	1	0	0	0	0	0	0	0	0	0	0	0	0	0	0	0	0	0	4	0	0
Argentina	A36	Santa Elena	Spring 2009	78.5	0	5	0	0	0	0	0	2	0	0	0	0	0	0	0	0	0	0	0	0	0	0	0	0	0	3	0	0
Argentina	A37	Santa Elena	Spring 2009	78.5	0	11	0	0	0	0	0	1	0	0	0	0	0	0	0	0	0	0	0	0	0	0	0	0	0	0	0	0
Argentina	A38	Santa Elena	Spring 2009	78.5	0	6	0	0	0	0	0	18	0	0	0	0	0	0	0	0	0	0	0	0	0	0	1	0	0	0	0	0
Argentina	A39	Santa Elena	Spring 2009	78.5	0	4	0	0	0	0	0	6	0	0	0	0	0	0	0	0	0	0	0	0	0	0	0	0	0	0	0	0
Argentina	A40	Santa Elena	Spring 2009	78.5	0	8	0	0	0	0	0	32	0	0	0	0	0	0	0	0	0	0	0	0	0	0	0	0	0	12	0	0
Argentina	A41	Mar del Plata	Spring 2009	78.5	0	2	0	0	0	0	0	52	0	0	0	0	0	0	0	0	0	0	0	0	0	0	0	0	0	1	0	0
Argentina	A42	Mar del Plata	Spring 2009	78.5	0	7	0	4	0	0	0	64	0	0	0	0	0	0	0	0	0	0	0	0	0	0	0	0	0	6	0	0
Argentina	A43	Mar del Plata	Spring 2009	78.5	0	1	0	7	0	0	0	1	0	0	0	0	0	0	0	0	0	0	0	0	0	0	3	0	0	0	0	0
Argentina	A44	Mar del Plata	Spring 2009	78.5	0	11	0	10	0	0	0	7	0	0	0	0	0	0	0	0	0	0	0	0	0	0	13	0	0	2	0	0
Argentina	A45	Mar del Plata	Spring 2009	78.5	0	2	0	1	0	0	0	142	0	0	0	0	0	0	0	0	0	0	0	0	0	3	4	0	0	0	0	0
Argentina	A46	Mar del Plata	Spring 2009	78.5	0	4	0	0	0	0	0	98	0	0	0	0	0	0	0	2	0	0	0	0	0	4	9	0	0	2	0	0
Argentina	A47	Mar del Plata	Spring 2009	78.5	0	1	0	0	0	0	0	78	2	0	0	0	0	0	0	3	0	0	0	0	0	3	8	0	0	24	0	0
Argentina	A48	Mar del Plata	Spring 2009	78.5	0	1	0	0	0	0	0	37	3	0	0	0	0	0	1	0	0	0	0	0	0	2	7	0	0	5	0	0
Argentina	A49	El Espigón	Spring 2009	78.5	0	10	0	0	0	0	0	4	0	0	0	0	18	0	0	0	0	0	0	0	0	0	0	0	0	0	0	0
Argentina	A50	El Espigón	Spring 2009	78.5	0	13	0	2	0	0	0	5	0	0	0	0	0	0	0	0	0	0	0	0	0	0	0	0	0	0	0	0
Argentina	A51	El Espigón	Spring 2009	78.5	0	12	0	0	0	0	0	29	0	0	0	0	0	0	0	0	0	0	0	0	0	0	0	0	0	0	0	0
Argentina	A52	El Espigón	Spring 2009	78.5	0	25	0	1	0	0	0	6	0	0	0	1	0	0	0	0	0	0	0	0	0	0	0	0	0	0	0	0
Argentina	A53	El Espigón	Spring 2009	78.5	0	3	0	0	0	0	0	15	0	0	0	0	27	0	0	0	0	0	0	0	0	0	0	0	0	1	0	0
Argentina	A54	El Espigón	Spring 2009	78.5	0	9	0	0	0	0	0	47	0	0	0	10	0	0	0	0	0	0	0	0	0	0	0	0	0	4	0	0
Argentina	A55	El Espigón	Spring 2009	78.5	0	2	0	0	0	0	0	63	0	0	0	24	8	0	0	0	0	0	0	0	0	0	0	0	0	0	0	0
Argentina	A56	El Espigón	Spring 2009	78.5	0	8	0	0	0	0	0	38	0	0	0	18	13	0	0	0	0	0	0	0	0	0	0	0	0	0	0	0
Argentina	A57	La Lobería	Spring 2009	78.5	0	3	0	0	0	0	0	35	0	0	0	25	0	0	0	0	0	0	0	0	0	0	0	0	0	3	0	0
Argentina	A58	La Lobería	Spring 2009	78.5	0	0	1	4	0	0	0	29	0	0	0	17	0	0	0	0	0	0	0	0	0	1	0	0	0	0	0	0
Argentina	A59	La Lobería	Spring 2009	78.5	0	1	0	0	0	0	0	18	0	0	0	17	0	0	0	0	0	0	0	0	0	0	0	0	0	7	0	0
Argentina	A60	La Lobería	Spring 2009	78.5	0	1	0	0	0	0	0	48	0	0	0	44	0	0	0	0	0	0	0	0	0	0	0	0	0	3	0	0
Argentina	A61	La Lobería	Spring 2009	78.5	0	2	0	0	0	0	0	27	0	0	0	5	0	0	0	0	0	0	0	0	0	0	0	0	0	12	0	0
Argentina	A62	La Lobería	Spring 2009	78.5	0	0	0	0	0	0	0	54	0	0	0	28	0	0	0	0	0	0	0	0	0	0	0	0	0	2	0	0
Argentina	A63	La Lobería	Spring 2009	78.5	0	4	0	0	0	0	0	93	0	0	0	22	0	0	0	0	0	0	0	0	0	0	1	0	0	1	0	0
Argentina	A64	La Lobería	Spring 2009	78.5	0	2	0	0	0	0	0	24	0	0	0	38	0	0	0	0	0	0	0	0	0	0	0	0	0	14	0	0
Argentina	A65	Santa Elena	Summer 2010	78.5	0	0	0	5	0	0	0	0	2	0	0	0	0	0	0	0	0	0	0	0	0	0	3	0	0	15	0	0
Argentina	A66	Santa Elena	Summer 2010	78.5	0	0	0	14	0	0	0	0	0	0	0	0	0	0	0	0	0	0	0	0	0	0	2	0	0	10	0	0
Argentina	A67	Santa Elena	Summer 2010	78.5	0	0	0	0	0	0	0	0	0	0	0	0	0	0	0	0	0	0	0	0	0	0	1	0	0	1	0	0
Argentina	A68	Santa Elena	Summer 2010	78.5	0	0	0	1	0	0	0	0	4	0	0	0	0	0	0	0	0	0	0	0	0	0	2	0	0	140	0	0
Argentina	A69	Santa Elena	Summer 2010	78.5	0	0	0	0	0	0	0	0	0	0	0	0	0	0	0	0	0	0	0	0	0	0	22	0	0	0	0	0
Argentina	A70	Santa Elena	Summer 2010	78.5	0	0	0	0	0	0	0	0	0	0	0	0	0	0	0	0	0	0	0	0	0	0	4	0	0	1	0	0
Argentina	A71	Santa Elena	Summer 2010	78.5	0	0	0	0	0	0	0	0	0	0	0	0	0	0	0	0	0	0	0	0	0	0	6	0	0	1	0	0
Argentina	A72	Santa Elena	Summer 2010	78.5	0	9	0	0	0	0	0	0	1	0	0	0	0	0	0	0	0	0	0	0	0	0	25	0	0	0	0	0
Argentina	A73	Mar del Plata	Summer 2010	78.5	0	33	0	8	0	0	0	0	2	0	0	0	0	0	0	0	0	0	0	0	0	2	20	0	0	1	2	0
Argentina	A74	Mar del Plata	Summer 2010	78.5	0	8	0	6	0	0	0	1	1	0	0	0	0	0	0	1	0	0	0	0	0	0	21	0	0	1	0	0
Argentina	A75	Mar del Plata	Summer 2010	78.5	0	11	0	9	0	0	0	0	0	0	0	0	0	0	0	0	0	0	0	0	0	0	8	0	0	1	0	0
Argentina	A76	Mar del Plata	Summer 2010	78.5	0	4	0	3	0	0	0	0	0	0	0	0	0	0	0	0	0	0	0	0	0	0	18	0	0	7	0	0
Argentina	A77	Mar del Plata	Summer 2010	78.5	0	0	0	8	0	0	0	0	7	0	0	0	0	0	0	1	0	0	0	0	0	0	34	0	0	1	0	0
Argentina	A78	Mar del Plata	Summer 2010	78.5	0	0	0	4	0	0	0	0	0	0	0	0	0	0	0	0	0	0	0	0	0	3	9	0	0	1	0	0
Argentina	A79	Mar del Plata	Summer 2010	78.5	0	5	0	0	0	0	0	0	0	0	0	0	0	0	0	0	0	0	0	0	0	3	11	0	0	0	0	0
Argentina	A80	Mar del Plata	Summer 2010	78.5	0	0	0	11	0	0	2	0	30	0	0	0	0	0	0	0	0	0	0	0	0	0	27	0	0	4	0	0
Argentina	A81	El Espigón	Summer 2010	78.5	0	0	0	1	0	0	1	4	0	0	0	17	0	0	0	0	0	0	0	0	0	0	0	0	0	3	0	0
Argentina	A82	El Espigón	Summer 2010	78.5	0	3	0	2	0	0	0	0	0	0	0	7	0	0	0	0	0	0	0	0	0	0	0	0	0	2	0	0
Argentina	A83	El Espigón	Summer 2010	78.5	0	1	0	2	0	0	0	0	0	0	0	0	0	0	0	0	0	0	0	0	0	1	0	0	0	8	0	0
Argentina	A84	El Espigón	Summer 2010	78.5	0	0	0	0	0	0	0	2	0	0	0	0	0	0	0	0	0	0	0	0	0	0	1	0	0	1	0	0
Argentina	A85	El Espigón	Summer 2010	78.5	0	3	0	2	0	0	0	7	0	0	0	10	0	0	0	0	0	0	0	0	0	1	0	0	0	0	0	0
Argentina	A86	El Espigón	Summer 2010	78.5	0	1	0	1	0	0	3	3	0	0	0	3	0	0	0	0	0	0	0	0	0	0	0	0	0	0	0	0
Argentina	A87	El Espigón	Summer 2010	78.5	0	2	0	0	0	0	0	11	0	0	0	13	0	0	0	0	0	0	0	0	0	0	0	0	0	1	0	0
Argentina	A88	El Espigón	Summer 2010	78.5	0	1	0	2	0	0	0	2	0	0	0	1	0	0	0	0	0	0	0	0	0	0	0	0	0	1	0	0
Argentina	A89	La Lobería	Summer 2010	78.5	0	2	0	0	0	0	0	5	0	0	0	12	0	0	0	0	0	0	0	0	0	0	0	0	0	3	0	0
Argentina	A90	La Lobería	Summer 2010	78.5	0	1	0	1	0	0	0	4	0	0	0	6	0	0	0	0	0	0	0	0	0	2	0	0	0	6	0	0
Argentina	A91	La Lobería	Summer 2010	78.5	0	8	0	0	0	0	1	1	0	0	0	21	0	0	0	0	0	0	0	0	0	1	1	0	0	3	0	0
Argentina	A92	La Lobería	Summer 2010	78.5	0	0	0	0	0	0	1	7	0	0	0	14	0	0	0	0	0	0	0	0	0	4	0	0	0	0	0	0
Argentina	A93	La Lobería	Summer 2010	78.5	0	18	0	1	0	0	0	2	3	0	0	135	0	0	0	0	0	0	0	0	0	0	0	0	0	3	0	0
Argentina	A94	La Lobería	Summer 2010	78.5	0	6	0	0	0	0	0	6	0	0	0	101	0	0	0	0	0	0	0	0	0	3	1	0	0	2	0	0
Argentina	A95	La Lobería	Summer 2010	78.5	0	7	0	0	0	0	0	5	0	0	0	98	0	0	0	0	0	0	0	0	0	1	0	0	0	10	0	0
Argentina	A96	La Lobería	Summer 2010	78.5	0	2	0	3	0	0	0	6	0	0	0	101	0	0	0	0	0	0	0	0	0	0	0	0	0	1	0	0
Argentina	A97	Santa Elena	Autumn 2010	78.5	0	7	0	0	0	0	0	0	0	0	0	0	0	0	0	2	0	0	0	0	0	0	3	0	0	5	0	0
Argentina	A98	Santa Elena	Autumn 2010	78.5	0	0	0	2	0	0	0	0	1	0	0	0	0	0	0	0	0	0	0	0	0	0	5	0	0	1	0	0
Argentina	A99	Santa Elena	Autumn 2010	78.5	0	4	0	4	0	0	1	0	2	0	0	0	0	0	0	1	0	0	0	0	0	0	7	0	0	3	0	0
Argentina	A100	Santa Elena	Autumn 2010	78.5	0	6	0	10	0	0	0	0	5	0	0	0	0	0	0	0	0	0	0	0	0	0	3	0	0	4	0	0
Argentina	A101	Santa Elena	Autumn 2010	78.5	0	16	0	0	0	0	0	0	0	0	0	0	0	0	0	0	0	0	0	0	0	0	5	0	0	0	0	0
Argentina	A102	Santa Elena	Autumn 2010	78.5	0	17	0	0	0	0	0	0	0	0	0	0	0	0	0	1	0	0	0	0	0	0	4	0	0	0	0	0
Argentina	A103	Santa Elena	Autumn 2010	78.5	0	37	0	0	0	0	0	0	0	0	0	0	0	0	0	0	0	0	0	0	0	0	3	0	0	0	0	0
Argentina	A104	Santa Elena	Autumn 2010	78.5	0	2	0	1	0	0	0	0	0	0	0	0	0	0	0	0	0	0	0	0	0	0	4	0	0	0	0	0
Argentina	A105	Mar del Plata	Autumn 2010	78.5	0	83	0	0	0	0	1	0	0	0	0	0	0	0	0	2	0	0	0	0	0	0	5	0	0	1	0	0
Argentina	A106	Mar del Plata	Autumn 2010	78.5	0	108	0	1	0	0	0	2	0	0	0	0	0	0	1	25	0	0	0	0	0	0	12	0	0	6	0	0
Argentina	A107	Mar del Plata	Autumn 2010	78.5	0	31	0	0	0	0	0	0	0	0	0	0	0	0	0	1	0	0	0	0	0	0	14	0	0	0	0	0
Argentina	A108	Mar del Plata	Autumn 2010	78.5	0	75	0	0	0	0	2	0	0	0	0	0	1	0	0	5	0	0	0	0	0	7	16	0	0	1	0	0
Argentina	A109	Mar del Plata	Autumn 2010	78.5	0	6	0	1	0	0	0	0	1	0	0	0	0	0	0	0	0	0	0	0	0	0	4	0	0	3	0	0
Argentina	A110	Mar del Plata	Autumn 2010	78.5	0	4	0	0	0	0	0	1	0	0	0	0	0	0	0	0	0	0	0	0	0	1	9	0	0	4	0	0
Argentina	A111	Mar del Plata	Autumn 2010	78.5	0	31	0	1	0	0	0	0	0	0	1	0	0	0	0	3	0	0	0	0	0	0	3	0	0	14	0	0
Argentina	A112	Mar del Plata	Autumn 2010	78.5	0	2	0	1	0	0	0	0	1	0	0	0	0	0	0	0	0	0	0	0	0	0	10	0	0	1	0	0
Argentina	A113	El Espigón	Autumn 2010	78.5	0	5	0	0	0	0	0	45	0	0	0	17	0	0	0	0	0	0	0	0	0	0	0	0	0	3	0	0
Argentina	A114	El Espigón	Autumn 2010	78.5	0	19	0	3	0	0	0	26	0	0	0	34	2	0	0	0	0	0	0	0	0	0	0	0	0	0	0	0
Argentina	A115	El Espigón	Autumn 2010	78.5	0	11	0	3	0	0	1	10	1	0	0	4	0	0	0	0	0	0	0	0	0	0	0	0	0	0	0	0
Argentina	A116	El Espigón	Autumn 2010	78.5	0	5	0	9	0	0	0	16	1	0	0	5	0	0	0	0	0	0	0	0	0	0	0	0	0	0	0	0
Argentina	A117	El Espigón	Autumn 2010	78.5	0	18	0	2	0	0	0	29	0	0	0	27	6	0	0	0	0	0	0	0	0	0	0	0	0	1	0	0
Argentina	A118	El Espigón	Autumn 2010	78.5	0	20	0	1	0	0	0	34	1	0	0	29	0	0	0	0	0	0	0	0	0	0	0	0	0	9	0	0
Argentina	A119	El Espigón	Autumn 2010	78.5	0	31	0	1	0	0	0	25	1	0	0	9	2	0	0	0	0	0	0	0	0	0	0	0	0	1	0	0
Argentina	A120	El Espigón	Autumn 2010	78.5	0	3	0	1	0	0	0	24	0	0	0	15	0	0	0	0	0	0	0	0	0	0	0	0	0	2	0	0
Argentina	A121	La Lobería	Autumn 2010	78.5	0	4	0	0	0	0	0	28	0	0	0	7	0	0	0	0	0	0	0	0	0	2	0	0	0	3	0	0
Argentina	A122	La Lobería	Autumn 2010	78.5	0	11	0	1	0	0	0	12	0	0	0	20	0	0	0	0	0	0	0	0	0	0	0	0	0	6	0	0
Argentina	A123	La Lobería	Autumn 2010	78.5	0	3	0	2	0	0	2	10	0	0	0	17	0	0	0	0	0	0	0	0	0	3	0	0	0	3	0	0
Argentina	A124	La Lobería	Autumn 2010	78.5	0	4	0	0	0	0	0	24	0	0	0	6	0	0	0	0	0	0	0	0	0	6	0	0	0	1	0	0
Argentina	A125	La Lobería	Autumn 2010	78.5	0	12	0	4	0	0	0	9	2	0	0	102	0	0	0	0	0	0	0	0	0	0	0	0	0	4	0	0
Argentina	A126	La Lobería	Autumn 2010	78.5	0	3	0	1	0	0	0	7	0	0	0	63	0	0	0	0	0	0	0	0	0	1	0	0	0	3	0	0
Argentina	A127	La Lobería	Autumn 2010	78.5	0	7	0	5	0	0	1	12	8	0	0	98	0	0	0	0	0	0	0	0	0	0	0	0	0	11	0	0
Argentina	A128	La Lobería	Autumn 2010	78.5	0	7	0	2	0	0	0	36	0	0	0	66	0	0	0	0	0	0	0	0	0	2	0	0	0	10	0	0
Argentina	A129	Santa Elena	Winter 2010	78.5	0	3	0	0	0	0	0	0	0	0	0	0	0	0	0	0	0	0	0	0	0	0	0	0	0	0	0	0
Argentina	A130	Santa Elena	Winter 2010	78.5	0	2	0	1	0	0	0	0	0	0	0	0	0	0	0	0	0	0	0	0	0	0	4	0	0	1	0	0
Argentina	A131	Santa Elena	Winter 2010	78.5	0	0	0	0	0	0	0	0	0	0	0	0	0	0	0	0	0	0	0	0	0	0	2	0	0	1	0	0
Argentina	A132	Santa Elena	Winter 2010	78.5	0	5	0	0	0	0	0	1	0	0	0	0	0	0	0	0	0	0	0	0	0	0	1	0	0	0	0	0
Argentina	A133	Santa Elena	Winter 2010	78.5	0	12	0	0	0	0	0	0	0	0	0	0	0	0	0	0	0	0	0	0	0	0	6	0	0	2	0	0
Argentina	A134	Santa Elena	Winter 2010	78.5	0	3	0	0	0	0	0	0	0	0	0	0	0	0	0	0	0	0	0	0	0	0	2	0	0	0	0	0
Argentina	A135	Santa Elena	Winter 2010	78.5	0	6	0	0	0	0	0	0	0	0	0	0	0	0	0	0	0	0	0	0	0	0	3	0	0	0	0	0
Argentina	A136	Santa Elena	Winter 2010	78.5	0	12	0	0	0	0	0	0	0	0	0	0	0	0	0	0	0	0	0	0	0	0	5	0	0	1	0	0
Argentina	A137	Mar del Plata	Winter 2010	78.5	0	63	0	0	0	0	0	1	0	0	0	0	0	0	0	2	0	0	0	0	0	1	3	0	0	0	0	0
Argentina	A138	Mar del Plata	Winter 2010	78.5	0	109	0	0	0	0	0	0	0	0	0	0	0	0	0	0	0	0	0	0	0	1	16	0	0	1	0	0
Argentina	A139	Mar del Plata	Winter 2010	78.5	0	3	0	1	0	0	0	18	0	0	0	0	0	0	0	1	0	0	0	0	0	0	24	0	0	0	0	0
Argentina	A140	Mar del Plata	Winter 2010	78.5	0	12	0	0	0	0	0	2	0	0	0	0	1	0	0	2	0	0	0	0	0	0	17	0	0	0	0	0
Argentina	A141	Mar del Plata	Winter 2010	78.5	0	3	0	1	0	0	0	0	12	0	0	0	0	0	0	1	0	0	0	0	0	0	38	0	0	7	0	0
Argentina	A142	Mar del Plata	Winter 2010	78.5	0	3	0	2	0	0	0	2	79	0	0	0	0	0	0	0	0	0	0	0	0	0	38	0	0	9	0	0
Argentina	A143	Mar del Plata	Winter 2010	78.5	0	1	0	0	0	0	0	0	0	0	0	0	0	0	0	0	0	0	0	0	0	0	2	0	0	0	0	0
Argentina	A144	Mar del Plata	Winter 2010	78.5	0	0	0	0	0	0	0	1	0	0	0	0	0	0	0	0	0	0	0	0	0	0	13	0	0	3	0	0
Argentina	A145	El Espigón	Winter 2010	78.5	0	5	0	15	0	0	1	24	0	0	0	17	0	0	0	0	0	0	0	0	0	0	0	0	0	4	0	0
Argentina	A146	El Espigón	Winter 2010	78.5	0	1	0	10	0	0	0	48	0	0	0	14	0	0	0	0	0	0	0	0	0	0	0	0	0	18	0	0
Argentina	A147	El Espigón	Winter 2010	78.5	0	9	0	4	0	0	0	52	4	0	0	14	0	0	0	0	0	0	0	0	0	0	0	0	0	0	0	0
Argentina	A148	El Espigón	Winter 2010	78.5	0	11	0	1	0	0	0	31	0	0	0	26	1	0	0	0	0	0	0	0	0	0	0	0	0	1	0	0
Argentina	A149	El Espigón	Winter 2010	78.5	0	8	0	0	0	0	1	67	0	0	0	12	1	0	0	0	0	0	0	0	0	0	0	0	0	1	0	0
Argentina	A150	El Espigón	Winter 2010	78.5	0	3	0	0	0	0	0	60	0	0	0	8	0	0	0	0	0	0	0	0	0	0	0	0	0	0	0	0
Argentina	A151	El Espigón	Winter 2010	78.5	0	4	0	8	0	0	6	50	20	0	0	13	0	0	0	0	0	0	0	0	0	1	0	0	0	1	0	0
Argentina	A152	El Espigón	Winter 2010	78.5	0	10	0	2	0	0	1	82	4	0	0	12	3	0	0	0	0	0	0	0	0	0	0	0	0	0	0	0
Argentina	A153	La Lobería	Winter 2010	78.5	0	14	0	2	0	0	0	14	0	0	0	75	0	0	0	0	0	0	0	0	0	1	0	0	0	6	0	0
Argentina	A154	La Lobería	Winter 2010	78.5	0	4	0	0	0	0	0	64	0	0	0	23	0	0	0	0	0	0	0	0	0	6	0	0	0	4	0	0
Argentina	A155	La Lobería	Winter 2010	78.5	0	6	0	2	0	0	0	43	0	0	0	57	0	0	0	0	0	0	0	0	0	3	0	0	0	9	0	0
Argentina	A156	La Lobería	Winter 2010	78.5	0	1	0	0	0	0	0	35	0	0	0	29	0	0	0	0	0	0	0	0	0	1	0	0	0	2	0	0
Argentina	A157	La Lobería	Winter 2010	78.5	0	7	0	1	0	0	0	7	0	0	0	61	0	0	0	0	0	0	0	0	0	1	0	0	0	12	0	0
Argentina	A158	La Lobería	Winter 2010	78.5	0	8	0	3	0	0	0	18	1	0	0	67	0	0	0	0	0	0	0	0	0	0	0	0	0	5	0	0
Argentina	A159	La Lobería	Winter 2010	78.5	0	9	0	0	0	0	0	17	0	0	0	126	0	0	0	0	0	0	0	0	0	0	0	0	0	2	0	0
Argentina	A160	La Lobería	Winter 2010	78.5	0	9	0	0	0	0	0	9	0	0	0	119	0	0	0	0	0	0	0	0	0	3	0	0	0	6	0	0
Argentina	A161	Santa Elena	Spring 2010	78.5	0	25	0	2	0	0	0	12	0	0	0	0	2	0	0	0	0	0	0	0	0	0	228	0	0	4	0	0
Argentina	A162	Santa Elena	Spring 2010	78.5	0	6	0	1	0	0	0	26	0	0	0	0	1	0	0	0	0	0	0	0	0	0	173	0	0	4	0	0
Argentina	A163	Santa Elena	Spring 2010	78.5	0	9	0	0	0	0	0	26	0	0	0	0	1	0	0	0	0	0	0	0	0	0	81	0	0	0	0	0
Argentina	A164	Santa Elena	Spring 2010	78.5	0	10	0	8	0	0	0	7	0	0	0	0	0	0	0	1	0	0	0	0	0	2	51	0	0	2	0	0
Argentina	A165	Santa Elena	Spring 2010	78.5	0	29	0	0	0	0	0	2	0	0	0	0	0	0	0	0	0	0	0	0	0	0	21	0	0	0	0	0
Argentina	A166	Santa Elena	Spring 2010	78.5	0	33	0	5	0	0	0	2	0	0	0	0	0	0	0	0	0	0	0	0	0	1	47	0	0	0	0	0
Argentina	A167	Santa Elena	Spring 2010	78.5	0	8	0	0	0	0	0	0	0	0	0	0	0	0	0	0	0	0	0	0	0	2	91	0	0	1	0	0
Argentina	A168	Santa Elena	Spring 2010	78.5	0	13	0	7	0	0	0	14	0	0	0	0	0	0	0	0	0	0	0	0	0	1	57	0	0	1	0	0
Argentina	A169	Mar del Plata	Spring 2010	78.5	0	20	0	2	0	0	0	6	1	0	0	0	34	0	0	3	0	0	0	0	0	3	77	0	0	1	0	0
Argentina	A170	Mar del Plata	Spring 2010	78.5	0	7	0	1	0	0	0	14	0	0	0	0	4	0	0	0	0	0	0	0	0	0	40	0	0	4	0	0
Argentina	A171	Mar del Plata	Spring 2010	78.5	0	29	0	4	0	0	0	6	0	0	0	0	7	0	0	4	0	0	0	0	0	2	29	0	0	2	0	0
Argentina	A172	Mar del Plata	Spring 2010	78.5	0	25	0	2	0	0	0	1	2	0	0	0	36	0	0	6	0	0	0	0	0	0	28	0	0	0	0	0
Argentina	A173	Mar del Plata	Spring 2010	78.5	0	17	0	3	0	0	0	20	46	0	0	0	5	0	0	3	0	0	0	0	0	0	235	0	0	4	0	0
Argentina	A174	Mar del Plata	Spring 2010	78.5	0	8	0	1	0	0	0	30	1	0	0	0	4	0	0	14	0	0	0	0	0	0	386	0	0	5	0	0
Argentina	A175	Mar del Plata	Spring 2010	78.5	0	3	0	0	0	0	0	28	49	0	0	0	4	0	6	1	0	0	0	0	0	0	182	0	0	24	0	0
Argentina	A176	Mar del Plata	Spring 2010	78.5	0	8	0	4	0	0	0	15	22	0	0	0	18	0	4	0	0	0	0	0	0	4	436	0	0	2	0	0
Argentina	A177	El Espigón	Spring 2010	78.5	0	7	0	11	0	0	0	122	0	0	0	7	2	0	0	0	0	0	0	0	0	0	0	0	0	3	0	0
Argentina	A178	El Espigón	Spring 2010	78.5	0	6	0	16	0	0	0	145	0	0	0	1	0	0	0	0	0	0	0	0	0	0	0	0	0	2	0	0
Argentina	A179	El Espigón	Spring 2010	78.5	0	3	0	0	0	0	0	98	0	0	0	7	10	0	0	0	0	0	0	0	0	0	0	0	0	1	0	0
Argentina	A180	El Espigón	Spring 2010	78.5	0	9	0	1	0	0	0	138	0	0	0	2	0	0	0	0	0	0	0	0	0	1	0	0	0	2	0	0
Argentina	A181	El Espigón	Spring 2010	78.5	0	6	0	1	0	0	0	146	0	0	0	2	4	0	0	0	0	0	0	0	0	1	0	0	0	1	0	0
Argentina	A182	El Espigón	Spring 2010	78.5	0	1	0	0	0	0	0	120	0	0	0	3	0	0	0	0	0	0	0	0	0	0	0	0	0	0	0	0
Argentina	A183	El Espigón	Spring 2010	78.5	0	5	0	0	0	0	0	198	0	0	0	6	0	0	0	0	0	0	0	0	0	1	2	0	0	0	0	0
Argentina	A184	El Espigón	Spring 2010	78.5	0	3	0	5	0	0	0	123	0	0	0	18	3	0	0	0	0	0	0	0	0	0	0	0	0	0	0	0
Argentina	A185	La Lobería	Spring 2010	78.5	0	6	0	2	0	0	0	228	1	0	0	30	0	0	0	0	0	0	0	0	0	3	0	0	0	6	0	0
Argentina	A186	La Lobería	Spring 2010	78.5	0	0	0	0	0	0	0	40	0	0	0	3	0	0	0	0	0	0	0	0	0	3	0	0	0	0	0	0
Argentina	A187	La Lobería	Spring 2010	78.5	0	1	0	2	0	0	0	72	0	0	0	3	0	0	0	0	0	0	0	0	0	4	0	0	0	3	0	0
Argentina	A188	La Lobería	Spring 2010	78.5	0	2	0	0	0	0	0	30	0	0	0	1	0	0	0	0	0	0	0	0	0	12	0	0	0	0	0	0
Argentina	A189	La Lobería	Spring 2010	78.5	0	0	0	0	0	0	0	139	0	0	0	50	0	0	0	0	0	0	0	0	0	2	0	0	0	6	0	0
Argentina	A190	La Lobería	Spring 2010	78.5	0	4	0	1	0	0	0	203	0	0	0	75	0	0	0	0	0	0	0	0	0	2	1	0	0	3	0	0
Argentina	A191	La Lobería	Spring 2010	78.5	0	2	0	2	0	0	0	98	0	0	0	67	0	0	0	0	0	0	0	0	0	5	0	0	0	2	0	0
Argentina	A192	La Lobería	Spring 2010	78.5	0	0	0	1	0	0	0	104	0	0	0	50	0	0	0	0	0	0	0	0	0	6	0	0	0	1	0	0
Argentina	A193	Santa Elena	Summer 2011	78.5	0	0	0	1	0	0	0	0	6	0	0	0	0	0	0	0	0	0	0	0	0	0	22	0	0	1	0	0
Argentina	A194	Santa Elena	Summer 2011	78.5	0	1	0	2	0	0	0	0	0	0	0	1	0	0	0	0	0	0	0	0	0	0	0	0	0	2	0	0
Argentina	A195	Santa Elena	Summer 2011	78.5	0	0	0	2	0	0	0	0	0	0	0	0	0	0	0	0	0	0	0	0	0	0	7	0	0	2	0	0
Argentina	A196	Santa Elena	Summer 2011	78.5	0	16	0	3	0	0	0	0	1	0	0	0	0	0	0	0	0	0	0	0	0	0	22	0	0	0	0	0
Argentina	A197	Santa Elena	Summer 2011	78.5	0	17	0	0	0	0	0	0	0	0	0	0	0	0	0	0	0	0	0	0	0	1	10	0	0	0	0	0
Argentina	A198	Santa Elena	Summer 2011	78.5	0	2	0	0	0	0	0	0	0	0	0	0	0	0	0	0	0	0	0	0	0	0	0	0	0	9	0	0
Argentina	A199	Santa Elena	Summer 2011	78.5	0	1	0	12	0	0	0	0	0	0	0	0	0	0	0	0	0	0	0	0	0	0	4	0	0	1	0	0
Argentina	A200	Santa Elena	Summer 2011	78.5	0	1	0	6	0	0	1	1	1	0	0	0	0	0	0	0	0	0	0	0	0	0	0	0	0	3	0	0
Argentina	A201	Mar del Plata	Summer 2011	78.5	0	33	0	3	0	0	0	9	0	0	0	0	1	0	0	1	0	0	0	0	0	2	40	0	0	5	1	0
Argentina	A202	Mar del Plata	Summer 2011	78.5	0	22	0	1	0	0	0	0	0	0	0	0	2	0	0	1	0	0	0	0	0	0	91	0	0	0	0	0
Argentina	A203	Mar del Plata	Summer 2011	78.5	0	40	0	2	0	0	0	2	0	0	0	0	1	0	0	0	0	0	0	0	0	1	22	0	0	2	0	0
Argentina	A204	Mar del Plata	Summer 2011	78.5	0	35	0	0	0	0	0	9	0	0	0	0	6	0	0	0	0	0	0	0	0	13	13	0	0	2	0	0
Argentina	A205	Mar del Plata	Summer 2011	78.5	0	0	0	1	0	0	0	0	15	0	0	0	2	0	0	0	0	0	0	0	0	0	95	0	0	15	0	0
Argentina	A206	Mar del Plata	Summer 2011	78.5	0	0	0	5	0	0	0	3	240	0	0	0	9	0	0	0	0	0	0	0	0	3	19	0	0	4	0	0
Argentina	A207	Mar del Plata	Summer 2011	78.5	0	1	0	14	0	0	0	1	16	0	0	0	6	0	0	0	0	0	0	0	0	0	30	0	0	5	0	0
Argentina	A208	Mar del Plata	Summer 2011	78.5	0	2	0	3	0	0	0	0	162	0	0	0	1	0	0	4	0	0	0	0	0	0	46	0	0	5	2	0
Argentina	A209	El Espigón	Summer 2011	78.5	0	10	0	10	0	0	1	2	1	0	0	8	0	0	0	0	0	0	0	0	0	1	0	0	0	0	0	0
Argentina	A210	El Espigón	Summer 2011	78.5	0	3	0	5	0	0	1	1	0	0	0	1	2	0	0	0	0	0	0	0	0	0	0	0	0	0	0	0
Argentina	A211	El Espigón	Summer 2011	78.5	0	7	0	11	0	0	2	1	0	0	0	14	0	0	0	0	0	0	0	0	0	0	0	0	0	0	0	0
Argentina	A212	El Espigón	Summer 2011	78.5	0	4	0	15	0	0	2	1	4	0	0	3	0	0	0	0	0	0	0	0	0	0	0	0	0	1	0	0
Argentina	A213	El Espigón	Summer 2011	78.5	0	5	0	0	0	0	0	4	0	0	0	35	4	0	0	0	0	0	0	0	0	0	0	0	0	8	0	0
Argentina	A214	El Espigón	Summer 2011	78.5	0	19	0	3	0	0	0	3	0	0	0	21	6	0	0	0	0	0	0	0	0	0	0	0	0	0	0	0
Argentina	A215	El Espigón	Summer 2011	78.5	0	17	0	0	0	0	0	1	0	0	0	38	1	0	0	0	0	0	0	0	0	0	0	0	0	5	0	0
Argentina	A216	El Espigón	Summer 2011	78.5	0	3	0	9	0	0	0	7	0	0	0	42	0	0	0	0	0	0	0	0	0	0	1	0	0	11	0	0
Argentina	A217	La Lobería	Summer 2011	78.5	0	1	0	0	0	0	1	3	0	0	0	64	0	0	0	0	0	0	0	0	0	1	0	0	0	22	0	0
Argentina	A218	La Lobería	Summer 2011	78.5	0	2	0	1	0	0	1	1	0	0	0	18	0	0	0	0	0	0	0	0	0	3	0	0	0	0	0	0
Argentina	A219	La Lobería	Summer 2011	78.5	0	2	0	0	0	0	2	0	1	0	0	7	0	0	0	0	0	0	0	0	0	4	0	0	0	3	0	0
Argentina	A220	La Lobería	Summer 2011	78.5	0	1	0	0	0	0	0	0	0	0	0	20	0	0	0	1	0	0	0	0	0	2	0	0	0	3	0	0
Argentina	A221	La Lobería	Summer 2011	78.5	0	3	0	1	0	0	1	2	0	0	0	81	0	0	0	0	0	0	0	0	0	3	0	0	0	19	0	0
Argentina	A222	La Lobería	Summer 2011	78.5	0	3	0	0	0	0	0	0	4	0	0	87	0	0	0	0	0	0	0	0	0	1	0	0	0	4	0	0
Argentina	A223	La Lobería	Summer 2011	78.5	0	4	0	0	0	0	1	0	0	0	0	104	0	0	0	0	0	0	0	0	0	1	0	0	0	15	0	0
Argentina	A224	La Lobería	Summer 2011	78.5	0	1	0	0	0	0	0	2	0	0	0	60	0	0	0	0	0	0	0	0	0	5	0	0	0	12	0	0
Argentina	A225	Santa Elena	Autumn 2011	78.5	0	1	0	0	0	0	1	0	0	0	0	0	0	0	0	0	0	0	0	0	0	0	1	0	0	14	0	0
Argentina	A226	Santa Elena	Autumn 2011	78.5	0	0	0	0	0	0	0	0	0	0	0	0	0	0	0	0	0	0	0	0	0	0	0	0	0	4	0	0
Argentina	A227	Santa Elena	Autumn 2011	78.5	0	1	0	3	0	0	0	0	1	0	0	0	0	0	0	0	0	0	0	0	0	0	0	0	0	12	0	0
Argentina	A228	Santa Elena	Autumn 2011	78.5	0	6	0	0	0	0	0	0	0	0	0	0	0	0	0	0	0	0	0	0	0	0	5	0	0	1	0	0
Argentina	A229	Santa Elena	Autumn 2011	78.5	0	4	0	0	0	0	0	0	0	0	0	0	0	0	0	0	0	0	0	0	0	0	1	0	0	2	0	0
Argentina	A230	Santa Elena	Autumn 2011	78.5	0	12	0	0	0	0	0	1	0	0	0	0	1	0	0	0	0	0	0	0	0	0	3	0	0	3	0	0
Argentina	A231	Santa Elena	Autumn 2011	78.5	0	2	0	0	0	0	0	0	0	0	0	0	0	0	0	0	0	0	0	0	0	0	0	0	0	1	0	0
Argentina	A232	Santa Elena	Autumn 2011	78.5	0	7	0	2	0	0	0	0	0	0	0	0	0	0	0	0	0	0	0	0	0	0	0	0	0	3	0	0
Argentina	A233	Mar del Plata	Autumn 2011	78.5	0	10	0	0	0	0	0	0	0	0	0	0	4	0	0	0	0	0	0	0	0	0	31	0	0	0	0	0
Argentina	A234	Mar del Plata	Autumn 2011	78.5	0	4	0	0	0	0	0	1	0	0	0	0	2	0	0	0	0	0	0	0	0	0	56	0	0	0	0	0
Argentina	A235	Mar del Plata	Autumn 2011	78.5	0	16	0	0	0	0	0	1	0	0	0	0	21	0	0	1	0	0	0	0	0	1	16	0	0	0	0	0
Argentina	A236	Mar del Plata	Autumn 2011	78.5	0	3	0	0	0	0	0	2	0	0	0	0	1	0	0	0	0	0	0	0	0	0	29	0	0	0	0	0
Argentina	A237	Mar del Plata	Autumn 2011	78.5	0	0	0	5	0	0	0	0	3	0	0	0	1	0	0	0	0	0	0	0	0	0	0	0	0	1	0	0
Argentina	A238	Mar del Plata	Autumn 2011	78.5	0	0	0	0	0	0	0	0	0	0	0	0	0	0	0	0	0	0	0	0	0	0	24	0	0	4	0	0
Argentina	A239	Mar del Plata	Autumn 2011	78.5	0	2	0	10	0	0	0	1	3	0	0	0	0	0	0	0	0	0	0	0	0	0	58	0	0	0	0	0
Argentina	A240	Mar del Plata	Autumn 2011	78.5	0	0	0	2	0	0	1	0	80	0	0	0	0	0	0	2	0	0	0	0	0	0	54	0	0	1	0	0
Argentina	A241	El Espigón	Autumn 2011	78.5	0	10	0	0	0	0	2	3	8	0	0	15	0	0	0	0	0	0	0	0	0	0	0	0	0	8	0	0
Argentina	A242	El Espigón	Autumn 2011	78.5	0	5	0	8	0	0	0	5	1	0	0	21	6	0	0	0	0	0	0	0	0	0	0	0	0	8	0	0
Argentina	A243	El Espigón	Autumn 2011	78.5	0	12	0	0	0	0	3	13	1	0	0	10	6	0	0	0	0	0	0	0	0	0	0	0	0	14	0	0
Argentina	A244	El Espigón	Autumn 2011	78.5	0	9	0	0	0	0	0	0	0	0	0	42	1	0	0	0	0	0	0	0	0	0	0	0	0	5	0	0
Argentina	A245	El Espigón	Autumn 2011	78.5	0	36	0	0	0	0	0	23	0	0	0	61	0	0	0	0	0	0	0	0	0	0	0	0	0	2	0	0
Argentina	A246	El Espigón	Autumn 2011	78.5	0	6	0	0	0	0	0	6	0	0	0	35	2	0	0	0	0	0	0	0	0	0	0	0	0	6	0	0
Argentina	A247	El Espigón	Autumn 2011	78.5	0	11	0	11	0	0	0	27	1	0	0	56	3	0	0	0	0	0	0	0	0	0	0	0	0	0	0	0
Argentina	A248	El Espigón	Autumn 2011	78.5	0	0	0	5	0	0	0	39	2	0	0	61	0	0	0	0	0	0	0	0	0	0	0	0	0	6	0	0
Argentina	A249	La Lobería	Autumn 2011	78.5	0	7	0	1	0	0	0	5	0	0	0	26	0	0	0	0	0	0	0	0	0	2	0	0	0	11	0	0
Argentina	A250	La Lobería	Autumn 2011	78.5	0	8	0	0	0	0	0	18	0	0	0	126	0	0	0	0	0	0	0	0	0	1	0	0	0	1	0	0
Argentina	A251	La Lobería	Autumn 2011	78.5	0	11	0	0	0	0	0	13	0	0	0	51	0	0	0	0	0	0	0	0	0	2	0	0	0	10	0	0
Argentina	A252	La Lobería	Autumn 2011	78.5	0	4	0	0	0	0	0	9	2	0	0	7	0	0	0	0	0	0	0	0	0	2	0	0	0	2	0	0
Argentina	A253	La Lobería	Autumn 2011	78.5	0	14	0	2	0	0	0	8	0	0	0	51	0	0	0	0	0	0	0	0	0	3	0	0	0	5	0	0
Argentina	A254	La Lobería	Autumn 2011	78.5	0	15	0	0	0	0	0	3	8	0	0	77	0	0	0	0	0	0	0	0	0	2	0	0	0	2	0	0
Argentina	A255	La Lobería	Autumn 2011	78.5	0	10	0	0	0	0	0	2	0	0	0	122	0	0	0	0	0	0	0	0	0	5	0	0	0	2	0	0
Argentina	A256	La Lobería	Autumn 2011	78.5	0	5	0	0	0	0	0	5	1	0	0	119	0	0	0	0	0	0	0	0	0	1	0	0	0	4	0	0
Argentina	A257	Santa Elena	Winter 2011	78.5	0	20	0	0	0	0	0	13	0	0	0	0	3	0	0	0	0	0	0	0	0	0	0	0	0	9	0	0
Argentina	A258	Santa Elena	Winter 2011	78.5	0	16	0	1	0	0	0	9	0	0	0	0	0	0	0	0	0	0	0	0	0	1	0	0	0	6	0	0
Argentina	A259	Santa Elena	Winter 2011	78.5	0	3	0	4	0	0	0	2	0	0	0	0	0	0	0	0	0	0	0	0	0	0	0	0	0	20	0	0
Argentina	A260	Santa Elena	Winter 2011	78.5	0	10	0	3	0	0	0	7	0	0	0	0	1	0	0	0	0	0	0	0	0	1	0	0	0	3	0	0
Argentina	A261	Santa Elena	Winter 2011	78.5	0	22	0	1	0	0	0	4	0	0	0	0	0	0	0	0	0	0	0	0	0	1	3	0	0	7	0	0
Argentina	A262	Santa Elena	Winter 2011	78.5	0	11	0	5	0	0	0	0	1	0	0	0	0	0	0	0	0	0	0	0	0	0	1	0	0	13	0	0
Argentina	A263	Santa Elena	Winter 2011	78.5	0	7	0	0	0	0	0	1	0	0	0	0	4	0	0	0	0	0	0	0	0	0	0	0	0	2	0	0
Argentina	A264	Santa Elena	Winter 2011	78.5	0	1	0	1	0	0	0	1	0	0	0	0	0	0	0	0	0	0	0	0	0	2	0	0	0	5	0	0
Argentina	A265	Mar del Plata	Winter 2011	78.5	0	35	0	0	0	0	0	0	0	0	0	0	2	0	0	0	0	0	0	0	0	0	31	0	0	0	0	0
Argentina	A266	Mar del Plata	Winter 2011	78.5	0	19	0	0	0	0	0	2	0	0	0	0	3	0	0	0	0	0	0	0	0	0	49	0	0	0	0	0
Argentina	A267	Mar del Plata	Winter 2011	78.5	0	13	0	1	0	0	0	6	0	0	0	0	5	0	0	0	0	0	0	0	0	0	44	0	0	0	0	0
Argentina	A268	Mar del Plata	Winter 2011	78.5	0	1	0	1	0	0	0	3	0	0	0	0	4	0	0	0	0	0	0	0	0	1	29	0	0	2	0	0
Argentina	A269	Mar del Plata	Winter 2011	78.5	0	1	0	0	0	0	0	8	15	0	0	0	1	0	0	0	0	0	0	0	0	10	13	0	0	2	0	0
Argentina	A270	Mar del Plata	Winter 2011	78.5	0	3	0	0	0	0	0	9	1	0	0	0	1	0	0	2	0	0	0	0	0	0	67	0	0	0	0	0
Argentina	A271	Mar del Plata	Winter 2011	78.5	0	1	0	0	0	0	0	3	2	0	0	0	0	0	1	3	0	0	0	0	0	0	33	0	0	3	0	0
Argentina	A272	Mar del Plata	Winter 2011	78.5	0	1	0	1	0	0	0	10	3	0	0	0	0	0	1	1	0	0	0	0	0	0	58	0	0	1	0	0
Argentina	A273	El Espigón	Winter 2011	78.5	0	16	0	0	0	0	0	78	0	0	0	52	7	0	0	0	0	0	0	0	0	0	1	0	0	8	0	0
Argentina	A274	El Espigón	Winter 2011	78.5	0	13	0	4	0	0	0	61	0	0	0	46	4	0	0	0	0	0	0	0	0	0	0	0	0	0	0	0
Argentina	A275	El Espigón	Winter 2011	78.5	0	13	0	7	0	0	0	66	0	0	0	49	1	0	0	0	0	0	0	0	0	0	0	0	0	1	0	0
Argentina	A276	El Espigón	Winter 2011	78.5	0	14	0	1	0	0	0	83	0	0	0	33	0	0	0	0	0	0	0	0	0	0	0	0	0	1	0	0
Argentina	A277	El Espigón	Winter 2011	78.5	0	21	0	1	0	0	0	91	0	0	0	47	0	0	0	0	0	0	0	0	0	1	0	0	0	1	0	0
Argentina	A278	El Espigón	Winter 2011	78.5	0	15	0	0	0	0	0	62	0	0	0	50	2	0	0	0	0	0	0	0	0	0	0	0	0	0	0	0
Argentina	A279	El Espigón	Winter 2011	78.5	0	12	0	0	0	0	0	69	0	0	0	40	1	0	0	0	0	0	0	0	0	0	1	0	0	0	0	0
Argentina	A280	El Espigón	Winter 2011	78.5	0	18	0	0	0	0	0	65	0	0	0	51	5	0	0	0	0	0	0	0	0	0	0	0	0	3	0	0
Argentina	A281	La Lobería	Winter 2011	78.5	0	10	0	0	0	0	1	76	5	0	0	74	0	0	0	0	0	0	0	0	0	6	0	0	0	14	0	0
Argentina	A282	La Lobería	Winter 2011	78.5	0	8	0	5	0	0	0	40	0	0	0	38	0	0	0	0	0	0	0	0	0	2	0	0	0	3	0	0
Argentina	A283	La Lobería	Winter 2011	78.5	0	12	0	1	0	0	0	66	0	0	0	61	0	0	0	0	0	0	0	0	0	7	0	0	0	15	0	0
Argentina	A284	La Lobería	Winter 2011	78.5	0	10	0	0	0	0	0	44	0	0	0	38	0	0	0	0	0	0	0	0	0	2	0	0	0	4	0	0
Argentina	A285	La Lobería	Winter 2011	78.5	0	13	0	1	0	0	0	24	1	0	0	133	0	0	0	0	0	0	0	0	0	2	0	0	0	11	0	0
Argentina	A286	La Lobería	Winter 2011	78.5	0	19	0	0	0	0	0	39	2	0	0	177	0	0	0	0	0	0	0	0	0	1	0	0	0	1	0	0
Argentina	A287	La Lobería	Winter 2011	78.5	0	0	0	1	0	0	1	21	0	0	0	177	0	0	0	0	0	0	0	0	0	3	0	0	0	2	0	0
Argentina	A288	La Lobería	Winter 2011	78.5	0	3	0	0	0	0	0	40	0	0	0	141	0	0	0	0	0	0	0	0	0	8	0	0	0	5	0	0
Uruguay	U1	Cerro Verde	Winter 2005/2006	400	0	0	0	0	0	0	0	0	0	0	0	0	10	0	0	1	0	0	0	0	0	2	23	0	0	0	0	0
Uruguay	U2	Cerro Verde	Spring 2005/2006	400	0	1	0	0	0	0	0	0	15	0	0	0	16	0	0	0	0	0	0	0	0	0	2	0	0	0	0	0
Uruguay	U3	Cerro Verde	Spring 2005/2006	400	0	5	0	0	0	0	0	0	0	0	0	0	0	0	0	0	0	0	0	0	0	0	0	0	0	0	0	0
Uruguay	U4	Cerro Verde	Summer 2005/2006	400	0	21	0	0	0	0	0	0	0	0	1	0	0	0	0	0	0	0	0	0	0	0	4	0	0	0	1	0
Uruguay	U5	Cerro Verde	Summer 2005/2006	400	0	25	0	1	0	0	7	0	0	0	0	0	0	0	0	5	0	0	0	0	0	2	0	0	0	0	0	0
Uruguay	U6	Cerro Verde	Autumn 2005/2006	400	0	0	0	0	0	0	0	0	0	0	0	0	1	0	0	1	0	0	0	0	0	0	11	0	0	3	0	0
Uruguay	U7	Cerro Verde	Spring 2005/2006	400	0	2	0	1	0	0	0	0	0	0	0	0	0	0	0	0	0	0	0	0	0	0	31	0	0	2	0	0
Uruguay	U8	Cerro Verde	Summer 2005/2006	400	0	27	0	0	0	0	0	0	1	0	0	0	0	0	0	0	0	0	0	0	0	0	23	0	0	0	1	0
Uruguay	U9	Cerro Verde	Winter 2005/2006	400	0	8	0	0	0	0	1	0	0	0	0	0	0	0	0	1	0	0	0	0	0	0	32	0	0	0	0	0
Uruguay	U10	Cerro Verde	Spring 2005/2006	400	0	2	0	0	0	0	0	0	0	0	0	0	0	0	0	0	0	0	0	0	0	0	3	0	0	0	0	0
Uruguay	U11	Cerro Verde	Spring 2005/2006	400	0	9	0	0	0	0	0	0	0	0	0	0	0	0	0	0	0	0	0	0	0	0	0	0	0	0	0	0
Uruguay	U12	Cerro Verde	Summer 2005/2006	400	0	9	0	0	0	0	0	0	0	0	0	0	0	0	0	0	0	0	0	0	0	0	28	0	0	0	0	0
Uruguay	U13	Cerro Verde	Winter 2005/2006	400	0	16	0	0	0	0	1	0	0	0	0	0	1	0	0	0	0	0	0	0	0	0	80	1	0	2	0	0
Uruguay	U14	Cerro Verde	Autumn 2005/2006	400	0	2	0	0	0	0	1	0	0	0	0	0	2	0	0	5	0	0	0	0	0	0	54	0	0	2	0	0
Uruguay	U15	Cerro Verde	Spring 2005/2006	400	0	51	0	0	0	0	3	0	0	0	0	0	0	0	0	1	0	0	0	0	0	0	2	0	0	0	0	0
Uruguay	U16	Cerro Verde	Spring 2005/2006	400	0	0	0	2	0	0	0	0	0	0	0	0	0	0	0	0	0	0	0	0	0	0	1	0	0	0	0	0
Uruguay	U17	Cerro Verde	Autumn 2005/2006	400	0	0	0	2	0	0	3	0	0	0	0	0	124	0	0	0	0	0	0	0	0	0	34	0	0	0	0	0
Uruguay	U18	Cerro Verde	Spring 2005/2006	400	0	1	0	0	0	0	0	0	0	0	0	0	0	0	0	0	0	0	0	0	0	0	17	0	0	1	0	0
Uruguay	U19	Cerro Verde	Summer 2005/2006	400	0	2	0	0	0	0	0	0	0	0	0	0	3	0	0	0	0	0	0	0	0	8	24	0	0	0	0	0
Uruguay	U20	Cerro Verde	Winter 2005/2006	400	0	11	0	0	0	0	7	0	0	0	0	0	16	0	0	7	0	0	0	0	0	1	31	0	0	0	0	0
Uruguay	U21	Cerro Verde	Autumn 2005/2006	400	0	0	0	0	0	0	3	0	0	0	0	0	0	0	0	2	0	0	0	0	0	0	38	0	0	0	0	0
Uruguay	U22	Cerro Verde	Spring 2005/2006	400	0	1	0	0	0	0	0	0	1	0	0	0	0	0	0	0	0	0	0	0	0	0	3	0	0	0	0	0
Uruguay	U23	Cerro Verde	Spring 2005/2006	400	0	1	0	19	0	0	0	0	0	0	0	0	1	0	0	0	0	0	0	0	0	0	16	0	0	0	0	0
Uruguay	U24	Cerro Verde	Summer 2005/2006	400	0	1	0	0	0	0	0	0	0	0	0	0	0	0	0	0	0	0	0	0	0	0	2	0	0	0	0	0
Uruguay	U25	Cerro Verde	Winter 2005/2006	400	0	14	0	6	0	0	7	0	0	0	2	0	0	0	0	6	0	0	0	0	0	0	41	0	0	0	0	0
Uruguay	U26	Cerro Verde	Autumn 2005/2006	400	0	0	0	0	0	0	1	0	0	0	0	0	3	0	0	0	0	0	0	0	0	0	29	0	0	0	0	0
Uruguay	U27	Cerro Verde	Spring 2005/2006	400	0	0	0	3	0	0	0	0	0	0	0	0	15	0	0	0	0	0	0	0	0	0	26	0	0	0	0	0
Uruguay	U28	Cerro Verde	Summer 2005/2006	400	0	0	0	0	0	0	3	0	0	0	0	0	0	0	0	0	0	0	0	0	0	0	4	0	0	3	0	0
Uruguay	U29	Cerro Verde	Spring 2005/2006	400	0	17	0	0	0	0	0	0	0	0	0	0	0	0	0	0	0	0	0	0	0	0	16	0	0	0	0	0
Nova Scotia	N1	Kejimkujik	Early September - Early October 2012	100	42	0	0	0	7	0	0	1	0	0	0	0	43	0	0	0	0	0	0	0	0	1	16	0	2	5	2	0
Nova Scotia	N2	Kejimkujik	Early September - Early October 2012	100	42	0	0	2	7	1	0	1	0	0	0	0	25	0	0	0	0	0	0	0	0	2	9	0	0	1	0	0
Nova Scotia	N3	Kejimkujik	Early September - Early October 2012	100	63	0	0	0	4	0	0	0	0	0	0	0	30	0	0	0	0	0	0	0	0	4	8	0	0	3	0	0
Nova Scotia	N4	Kejimkujik	Early September - Early October 2012	100	98	0	0	0	4	0	0	2	0	0	0	0	37	0	0	0	0	0	0	0	0	8	12	0	1	1	0	0
Nova Scotia	N5	Kejimkujik	Early September - Early October 2012	100	45	0	0	0	3	0	0	2	0	0	0	0	35	0	0	0	0	0	0	0	0	2	17	0	0	0	1	0
Nova Scotia	N6	Kejimkujik	Early September - Early October 2012	100	79	1	0	0	5	0	0	1	0	0	0	0	27	0	0	0	0	0	0	0	0	6	14	0	2	14	2	0
Nova Scotia	N7	Kejimkujik	Early September - Early October 2012	100	126	0	0	0	9	0	0	5	0	0	0	0	34	0	0	0	0	0	0	0	0	1	20	0	0	2	0	0
Nova Scotia	N8	Kejimkujik	Early September - Early October 2012	100	75	0	0	1	1	0	0	0	0	0	0	0	110	0	0	0	0	0	0	0	0	0	21	0	2	4	1	0
Nova Scotia	N9	Kejimkujik	Early September - Early October 2012	100	21	0	0	0	19	0	0	2	0	0	0	0	65	0	0	0	1	0	0	0	0	0	15	0	0	0	0	0
Nova Scotia	N10	Kejimkujik	Early September - Early October 2012	100	39	0	0	0	0	0	0	3	0	0	0	0	33	0	0	0	0	0	0	0	0	2	24	0	1	0	1	0
Nova Scotia	N11	Kejimkujik	Early September - Early October 2012	100	71	0	0	0	9	0	0	0	0	0	0	0	11	0	0	0	0	0	0	0	0	1	2	0	0	8	0	0
Nova Scotia	N12	Kejimkujik	Early September - Early October 2012	100	63	0	0	0	12	0	0	0	1	0	0	0	43	0	0	0	0	0	0	0	0	0	23	0	1	1	5	0
Nova Scotia	N13	Kejimkujik	Early September - Early October 2012	100	85	0	0	0	0	0	0	8	1	0	0	0	33	0	0	0	0	0	0	0	0	3	15	0	0	1	1	0
Nova Scotia	N14	Kejimkujik	Early September - Early October 2012	100	38	0	0	0	5	0	0	1	0	0	0	0	18	0	0	0	0	0	0	0	0	8	7	0	0	2	0	0
Nova Scotia	N15	Kejimkujik	Early September - Early October 2012	100	149	0	0	1	7	1	0	7	0	0	0	0	83	0	0	0	1	0	0	0	0	1	24	0	14	14	0	0
Nova Scotia	N16	Crystal Crescent Beach	Early September - Early October 2012	100	60	0	0	0	9	5	0	4	0	0	0	0	8	0	0	0	1	0	0	0	0	1	6	0	9	4	0	0
Nova Scotia	N17	Crystal Crescent Beach	Early September - Early October 2012	100	84	0	0	1	0	0	0	0	0	0	0	0	0	0	0	0	0	0	0	0	0	0	10	0	18	5	0	0
Nova Scotia	N18	Crystal Crescent Beach	Early September - Early October 2012	100	107	0	0	2	3	2	0	0	0	0	0	0	3	0	0	0	0	0	0	0	0	0	17	0	6	0	0	0
Nova Scotia	N19	Crystal Crescent Beach	Early September - Early October 2012	100	110	2	0	0	3	0	0	6	0	0	0	0	2	0	0	0	1	0	0	0	0	2	10	0	65	8	0	0
Nova Scotia	N20	Crystal Crescent Beach	Early September - Early October 2012	100	49	0	0	2	1	0	0	0	0	0	0	0	1	0	0	0	0	0	0	0	0	0	15	0	4	2	0	0
Nova Scotia	N21	Crystal Crescent Beach	Early September - Early October 2012	100	75	0	0	0	0	0	0	0	0	0	0	0	2	0	0	0	0	0	0	0	0	2	3	0	6	3	0	0
Nova Scotia	N22	Crystal Crescent Beach	Early September - Early October 2012	100	112	0	0	0	1	0	0	2	0	0	0	0	4	0	0	0	0	0	0	0	0	0	7	0	18	9	0	0
Nova Scotia	N23	Crystal Crescent Beach	Early September - Early October 2012	100	147	0	0	1	3	0	0	2	0	0	0	0	4	0	0	0	0	0	0	0	0	4	18	0	11	1	1	0
Nova Scotia	N24	Crystal Crescent Beach	Early September - Early October 2012	100	70	0	0	0	0	0	0	0	1	0	0	0	0	0	0	0	0	0	0	0	0	6	6	0	21	2	0	0
Nova Scotia	N25	Crystal Crescent Beach	Early September - Early October 2012	100	67	0	0	0	0	0	0	0	0	0	0	0	1	0	0	0	0	0	0	0	0	0	1	0	5	1	0	0
Nova Scotia	N26	Crystal Crescent Beach	Early September - Early October 2012	100	70	0	0	0	4	3	0	2	0	0	0	0	8	0	0	0	0	0	0	0	0	1	17	0	9	1	0	0
Nova Scotia	N27	Crystal Crescent Beach	Early September - Early October 2012	100	52	0	0	0	3	0	0	1	0	0	0	0	20	0	0	0	0	0	0	0	0	2	6	0	1	3	0	0
Nova Scotia	N28	Crystal Crescent Beach	Early September - Early October 2012	100	143	2	0	2	4	6	0	2	1	0	0	0	1	0	0	0	2	0	0	0	0	3	17	0	33	5	0	0
Nova Scotia	N29	Crystal Crescent Beach	Early September - Early October 2012	100	58	0	0	0	0	0	0	1	0	0	0	0	0	0	0	0	0	0	0	0	0	0	8	0	0	2	1	0
Nova Scotia	N30	Crystal Crescent Beach	Early September - Early October 2012	100	112	0	0	2	1	0	0	0	0	0	0	0	1	0	0	0	0	0	0	0	0	1	9	0	6	2	0	0
Nova Scotia	N31	Coote Rock area	Early September - Early October 2012	100	132	0	0	2	3	0	0	23	0	0	0	0	24	0	0	1	0	0	0	0	0	4	6	0	14	14	2	0
Nova Scotia	N32	Coote Rock area	Early September - Early October 2012	100	215	0	0	2	7	1	0	1	1	0	0	0	7	0	0	0	0	0	0	0	0	38	5	0	0	2	0	0
Nova Scotia	N33	Coote Rock area	Early September - Early October 2012	100	42	0	0	5	1	0	0	7	1	0	0	0	5	0	0	0	0	0	0	0	0	2	5	0	1	3	0	0
Nova Scotia	N34	Coote Rock area	Early September - Early October 2012	100	34	2	0	6	8	0	0	1	0	0	0	0	10	0	0	0	0	0	0	0	0	56	4	0	1	14	0	0
Nova Scotia	N35	Coote Rock area	Early September - Early October 2012	100	302	1	0	2	10	0	0	7	2	0	0	0	26	0	0	0	0	0	0	0	0	20	8	0	2	19	1	0
Nova Scotia	N36	Coote Rock area	Early September - Early October 2012	100	114	1	0	0	60	0	0	5	0	0	0	0	7	0	0	0	0	0	0	0	0	3	10	0	16	9	0	0
Nova Scotia	N37	Coote Rock area	Early September - Early October 2012	100	36	0	0	0	3	0	0	3	1	0	0	0	4	0	0	0	2	0	0	0	0	1	5	0	2	4	0	0
Nova Scotia	N38	Coote Rock area	Early September - Early October 2012	100	28	2	0	2	2	0	0	2	1	0	0	0	10	0	0	0	0	0	0	0	0	2	15	0	4	3	0	0
Nova Scotia	N39	Coote Rock area	Early September - Early October 2012	100	48	1	0	13	0	0	0	1	0	0	0	0	12	0	0	0	1	0	0	0	0	5	2	0	2	3	0	0
Nova Scotia	N40	Coote Rock area	Early September - Early October 2012	100	87	0	0	0	6	1	0	3	0	0	0	0	4	0	0	0	0	0	0	0	0	0	2	0	0	2	0	0
Nova Scotia	N41	Coote Rock area	Early September - Early October 2012	100	95	0	0	4	19	0	0	11	0	0	0	0	16	0	0	0	2	0	0	0	0	5	5	0	0	6	0	0
Nova Scotia	N42	Coote Rock area	Early September - Early October 2012	100	82	0	0	4	42	0	0	2	0	0	0	0	17	0	0	0	0	0	0	0	0	1	1	0	0	4	1	0
Nova Scotia	N43	Coote Rock area	Early September - Early October 2012	100	20	2	0	0	1	1	0	2	1	0	0	0	12	0	0	0	0	0	0	0	0	1	9	0	18	4	0	0
Nova Scotia	N44	Coote Rock area	Early September - Early October 2012	100	101	0	0	4	100	0	0	4	0	0	0	0	33	0	0	0	0	0	0	0	0	0	6	0	1	1	0	0
Nova Scotia	N45	Coote Rock area	Early September - Early October 2012	100	104	0	0	16	11	0	0	0	4	0	0	0	23	0	0	0	0	0	0	0	0	4	4	0	7	13	0	0
Nova Scotia	N46	Casino Nova Scotia	Early September - Early October 2012	100	8	0	0	0	0	0	0	0	0	0	0	0	0	0	0	0	0	1	0	0	0	0	0	0	0	5	0	0
Nova Scotia	N47	Casino Nova Scotia	Early September - Early October 2012	100	11	0	0	0	1	0	1	0	0	0	0	0	2	0	0	0	0	1	0	0	0	1	0	0	1	0	0	0
Nova Scotia	N48	Casino Nova Scotia	Early September - Early October 2012	100	1	0	0	0	0	0	1	0	0	0	0	0	0	0	0	0	0	0	0	0	0	0	0	0	0	0	0	0
Nova Scotia	N49	Casino Nova Scotia	Early September - Early October 2012	100	1	0	0	0	0	0	0	0	0	0	0	0	1	0	0	0	0	0	0	0	0	0	0	0	0	0	0	0
Nova Scotia	N50	Casino Nova Scotia	Early September - Early October 2012	100	5	0	0	0	2	0	1	0	0	0	0	0	0	0	0	0	0	0	0	0	0	0	3	0	0	9	0	0
Nova Scotia	N51	Casino Nova Scotia	Early September - Early October 2012	100	4	0	0	0	1	0	1	0	0	0	0	0	0	0	0	0	0	0	0	0	0	0	0	0	0	0	0	0
Nova Scotia	N52	Casino Nova Scotia	Early September - Early October 2012	100	8	0	0	0	1	1	2	0	0	0	0	0	0	0	0	0	0	0	0	0	0	0	0	0	0	0	0	0
Nova Scotia	N53	Casino Nova Scotia	Early September - Early October 2012	100	2	0	0	0	1	0	1	0	0	0	0	0	0	0	0	0	0	0	0	0	0	0	0	0	4	8	0	0
Nova Scotia	N54	Casino Nova Scotia	Early September - Early October 2012	100	0	0	0	0	0	0	1	0	0	0	0	0	0	1	0	0	0	0	0	0	0	0	0	0	1	6	0	0
Nova Scotia	N55	Casino Nova Scotia	Early September - Early October 2012	100	1	0	0	0	0	0	0	0	0	0	0	0	0	0	0	0	0	1	0	0	0	0	0	0	0	1	0	0
Nova Scotia	N56	Casino Nova Scotia	Early September - Early October 2012	100	10	0	0	0	0	0	0	0	0	0	0	0	1	0	0	0	0	0	0	0	0	0	0	0	17	0	0	0
Nova Scotia	N57	Casino Nova Scotia	Early September - Early October 2012	100	6	0	0	0	1	0	0	0	0	0	0	0	0	0	0	0	0	0	0	0	0	0	0	0	0	3	0	0
Nova Scotia	N58	Casino Nova Scotia	Early September - Early October 2012	100	0	0	0	0	0	0	0	0	0	0	0	0	4	0	0	0	0	0	0	0	0	0	1	0	40	0	0	0
Nova Scotia	N59	Casino Nova Scotia	Early September - Early October 2012	100	1	1	0	0	2	5	1	0	0	0	0	0	1	0	0	0	0	0	0	0	0	0	1	0	0	0	0	0
Nova Scotia	N60	Casino Nova Scotia	Early September - Early October 2012	100	15	0	0	0	0	0	1	0	0	0	0	0	1	0	0	0	0	0	0	0	0	0	3	0	1	0	0	0
Nova Scotia	N61	Halifax Harbourfront	Early September - Early October 2012	100	168	0	0	0	1	0	0	0	0	0	0	0	1	0	0	0	0	0	0	0	0	0	0	0	6	3	0	0
Nova Scotia	N62	Halifax Harbourfront	Early September - Early October 2012	100	233	0	0	0	0	0	0	0	0	0	0	0	0	0	0	0	0	0	0	0	0	0	0	0	0	7	0	0
Nova Scotia	N63	Halifax Harbourfront	Early September - Early October 2012	100	83	0	0	2	0	0	0	0	0	0	0	0	0	0	0	0	1	0	0	0	0	0	1	0	2	0	0	0
Nova Scotia	N64	Halifax Harbourfront	Early September - Early October 2012	100	111	0	0	0	4	0	0	0	0	0	0	0	0	0	0	0	0	0	0	0	0	0	0	0	0	9	0	0
Nova Scotia	N65	Halifax Harbourfront	Early September - Early October 2012	100	358	0	0	0	11	0	0	0	0	0	0	0	0	0	0	0	0	0	0	0	0	0	0	0	4	11	0	0
Nova Scotia	N66	Halifax Harbourfront	Early September - Early October 2012	100	71	0	0	0	0	0	0	0	0	0	0	0	0	0	0	1	0	0	0	0	0	0	0	0	0	3	0	0
Nova Scotia	N67	Halifax Harbourfront	Early September - Early October 2012	100	45	0	0	0	0	0	1	0	0	0	0	0	0	0	0	0	0	0	0	0	0	0	0	0	2	5	0	0
Nova Scotia	N68	Halifax Harbourfront	Early September - Early October 2012	100	60	0	0	1	0	0	0	0	0	0	0	0	0	0	0	0	0	0	0	0	0	0	0	0	2	4	0	0
Nova Scotia	N69	Halifax Harbourfront	Early September - Early October 2012	100	80	0	0	1	1	0	0	0	0	0	0	0	0	0	0	0	0	0	0	0	0	0	0	0	4	4	0	0
Nova Scotia	N70	Halifax Harbourfront	Early September - Early October 2012	100	64	0	0	0	1	0	0	0	0	0	0	0	0	0	0	2	0	0	0	0	0	0	1	0	4	6	0	0
Nova Scotia	N71	Halifax Harbourfront	Early September - Early October 2012	100	50	0	0	0	1	0	0	0	0	0	0	0	0	0	0	0	0	0	0	0	0	0	0	0	0	1	0	0
Nova Scotia	N72	Halifax Harbourfront	Early September - Early October 2012	100	78	0	0	1	1	0	0	0	0	0	0	0	0	0	0	0	0	0	0	0	0	0	0	0	0	7	0	0
Nova Scotia	N73	Halifax Harbourfront	Early September - Early October 2012	100	78	0	0	1	6	0	0	0	0	0	0	0	0	0	0	0	0	0	0	0	0	0	0	0	0	13	0	0
Nova Scotia	N74	Halifax Harbourfront	Early September - Early October 2012	100	79	0	0	2	2	0	0	0	0	0	0	0	0	0	0	0	1	0	0	0	0	0	0	0	108	10	0	0
Nova Scotia	N75	Halifax Harbourfront	Early September - Early October 2012	100	113	0	0	4	0	0	0	0	0	0	0	0	0	0	0	0	0	0	0	0	0	0	1	0	2	2	0	0
Nova Scotia	N76	Webber Cove	Early September - Early October 2012	100	0	5	0	1	0	0	0	0	0	0	0	0	0	0	1	0	0	0	0	0	0	0	5	0	0	0	0	0
Nova Scotia	N77	Webber Cove	Early September - Early October 2012	100	0	0	0	5	0	0	0	0	0	0	0	0	0	0	0	0	1	0	0	0	0	0	9	0	2	0	0	0
Nova Scotia	N78	Webber Cove	Early September - Early October 2012	100	0	26	0	1	0	0	0	0	0	0	0	0	0	1	13	0	0	0	0	0	0	30	13	0	1	1	0	0
Nova Scotia	N79	Webber Cove	Early September - Early October 2012	100	0	0	0	1	0	0	0	0	0	0	0	0	0	0	0	0	0	0	0	0	0	0	9	0	3	0	0	0
Nova Scotia	N80	Webber Cove	Early September - Early October 2012	100	0	2	0	0	0	0	0	0	0	0	0	0	0	0	0	0	0	0	0	0	0	13	9	0	1	0	0	0
Nova Scotia	N81	Webber Cove	Early September - Early October 2012	100	0	0	0	0	0	0	0	0	0	0	0	0	0	0	0	0	1	0	0	0	0	0	8	0	4	0	0	0
Nova Scotia	N82	Webber Cove	Early September - Early October 2012	100	0	0	0	0	0	0	0	0	0	0	0	0	0	0	0	0	0	0	0	0	0	0	3	0	1	0	0	0
Nova Scotia	N83	Webber Cove	Early September - Early October 2012	100	0	1	0	4	0	0	0	0	0	0	0	0	0	0	0	0	1	0	0	0	0	1	18	0	1	0	0	0
Nova Scotia	N84	Webber Cove	Early September - Early October 2012	100	40	0	0	4	0	0	0	0	0	0	0	0	0	0	1	0	0	0	0	0	0	1	9	0	2	1	0	0
Nova Scotia	N85	Webber Cove	Early September - Early October 2012	100	3	1	0	2	0	1	0	0	0	0	0	0	0	0	6	0	1	0	0	0	0	0	11	0	0	0	0	0
Nova Scotia	N86	Webber Cove	Early September - Early October 2012	100	0	0	0	0	0	0	0	0	0	0	0	0	0	0	0	0	0	0	0	0	0	0	6	0	0	1	0	0
Nova Scotia	N87	Webber Cove	Early September - Early October 2012	100	0	0	0	0	0	0	0	0	0	0	0	0	0	0	0	0	0	0	0	0	0	2	13	0	1	0	0	0
Nova Scotia	N88	Webber Cove	Early September - Early October 2012	100	3	0	0	0	0	0	0	0	0	0	0	0	0	0	0	0	1	0	0	0	0	0	3	0	0	0	0	0
Nova Scotia	N89	Webber Cove	Early September - Early October 2012	100	0	0	0	0	0	0	0	0	0	0	0	0	1	0	11	0	1	0	0	0	0	1	11	0	0	0	0	0
Nova Scotia	N90	Webber Cove	Early September - Early October 2012	100	1	0	0	0	0	0	0	0	0	0	0	0	0	0	0	0	0	0	0	0	0	0	4	0	1	1	0	0
Ireland	I1	Rush	September 2003	100	30	50	0	0	0	0	0	0	7	0	0	0	0	0	0	138	0	0	0	0	10	5	17	0	51	0	0	0
Ireland	I2	Rush	September 2003	100	28	2	0	0	0	0	2	0	44	0	1	0	0	0	0	0	0	0	0	0	4	0	6	0	48	0	0	0
Ireland	I3	Rush	September 2003	100	12	14	0	8	0	0	0	0	10	0	1	0	0	0	0	0	0	0	0	0	4	0	18	0	44	0	0	0
Ireland	I4	Rush	September 2003	100	38	13	0	31	4	0	0	0	22	0	0	0	0	0	0	0	0	0	0	0	1	0	13	0	58	0	0	0
Ireland	I5	Rush	September 2003	100	58	2	0	1	0	0	5	0	12	0	0	0	0	0	0	0	0	0	0	0	2	0	3	0	60	1	0	0
Ireland	I6	Rush	September 2003	100	60	5	0	19	0	0	0	0	10	0	0	0	0	0	0	0	0	0	0	0	0	0	24	0	98	0	0	0
Ireland	I7	Rush	September 2003	100	43	12	0	22	3	0	1	0	32	0	1	0	0	0	0	0	0	0	0	0	3	0	22	0	83	1	0	0
Ireland	I8	Rush	September 2003	100	54	8	0	3	0	0	0	0	5	0	0	0	0	0	0	0	0	0	0	0	1	0	7	0	94	0	0	0
Ireland	I9	Clogherhead	September 2003	100	90	0	0	1	5	0	1	0	101	0	0	0	0	0	0	0	0	0	0	0	0	0	5	0	365	0	0	0
Ireland	I10	Clogherhead	September 2003	100	36	10	0	14	1	0	0	0	14	0	0	0	0	0	0	0	0	0	0	0	0	0	22	0	395	1	0	0
Ireland	I11	Clogherhead	September 2003	100	88	9	0	3	1	0	0	0	23	0	0	0	0	0	0	0	0	0	0	0	0	0	3	0	287	0	0	0
Ireland	I12	Clogherhead	September 2003	100	77	6	0	5	1	0	0	0	41	0	0	0	0	0	0	0	0	0	0	0	1	0	12	0	354	0	0	0
Ireland	I13	Clogherhead	September 2003	100	22	12	0	4	2	0	0	0	80	0	0	0	0	0	0	0	0	0	0	0	1	0	10	0	81	0	0	0
Ireland	I14	Clogherhead	September 2003	100	87	2	0	11	15	0	1	0	31	0	0	0	0	0	0	0	0	0	0	0	0	0	82	0	218	0	0	0
Ireland	I15	Clogherhead	September 2003	100	38	4	0	7	16	0	2	0	133	0	0	0	0	0	0	0	0	0	0	0	3	0	34	0	85	0	0	0
South Africa	S1	The Heads	15 February-15 April 2018	100	0	4	0	0	0	0	0	0	2	0	0	0	16	0	0	0	0	0	0	0	0	0	8	0	0	0	0	1
South Africa	S2	The Heads	15 February-15 April 2018	100	0	1	0	4	0	0	0	0	1	0	1	0	21	0	0	0	0	0	0	0	0	0	6	0	0	0	0	1
South Africa	S3	The Heads	15 February-15 April 2018	100	0	3	0	1	0	0	0	0	3	0	0	0	4	0	0	0	0	2	0	0	0	0	8	0	0	0	0	1
South Africa	S4	The Heads	15 February-15 April 2018	100	0	0	1	0	0	0	0	0	1	0	0	0	20	0	0	2	0	0	0	0	0	0	2	2	0	0	0	1
South Africa	S5	The Heads	15 February-15 April 2018	100	0	2	0	2	0	0	0	0	2	0	0	0	30	0	0	0	0	2	0	0	0	0	5	1	0	0	0	0
South Africa	S6	The Heads	15 February-15 April 2018	100	0	1	0	2	2	0	0	0	1	0	0	0	13	0	0	0	0	0	0	0	0	0	7	0	0	0	0	0
South Africa	S7	The Heads	15 February-15 April 2018	100	0	1	0	5	0	0	0	0	0	0	0	0	4	0	0	0	0	0	0	0	0	0	7	0	0	0	0	0
South Africa	S8	The Heads	15 February-15 April 2018	100	0	2	0	5	0	0	0	0	4	0	0	0	33	0	0	0	0	1	0	0	0	0	10	0	0	0	0	0
South Africa	S9	The Heads	15 February-15 April 2018	100	0	2	0	4	0	0	0	0	5	0	0	0	66	0	0	0	0	0	0	0	0	0	11	0	0	0	1	0
South Africa	S10	The Heads	15 February-15 April 2018	100	0	2	0	1	0	0	0	0	0	0	0	0	15	0	0	1	0	0	0	0	0	0	12	0	0	0	0	0
South Africa	S11	Featherbead	15 February-15 April 2018	100	0	1	0	2	0	0	2	0	0	0	0	0	6	6	0	0	0	7	0	0	0	1	2	4	0	0	0	0
South Africa	S12	Featherbead	15 February-15 April 2018	100	0	0	0	1	1	0	1	0	2	0	0	0	4	2	0	0	0	11	0	0	0	1	7	3	0	0	0	0
South Africa	S13	Featherbead	15 February-15 April 2018	100	0	1	0	1	1	0	1	0	0	0	0	0	7	0	0	0	0	6	0	0	0	1	5	0	0	0	0	0
South Africa	S14	Featherbead	15 February-15 April 2018	100	0	0	0	1	0	0	1	0	0	0	0	0	4	4	0	0	0	3	0	0	0	1	3	1	0	0	1	0
South Africa	S15	Featherbead	15 February-15 April 2018	100	0	0	0	6	1	0	1	0	1	0	0	0	1	1	0	3	0	10	0	0	0	2	10	4	0	0	0	0
South Africa	S16	Featherbead	15 February-15 April 2018	100	0	7	0	2	0	0	0	0	0	0	0	0	5	1	0	0	0	0	0	0	0	8	2	4	0	0	1	0
South Africa	S17	Featherbead	15 February-15 April 2018	100	0	1	0	4	0	0	0	0	0	0	0	0	5	0	0	7	0	0	0	0	0	1	0	1	0	0	0	0
South Africa	S18	Featherbead	15 February-15 April 2018	100	0	0	0	5	0	0	0	0	0	0	0	0	0	0	0	0	0	3	0	0	0	1	2	2	0	0	0	0
South Africa	S19	Featherbead	15 February-15 April 2018	100	0	0	10	7	0	0	0	0	0	0	0	0	4	0	0	0	0	4	0	0	0	0	0	4	0	0	2	0
South Africa	S20	Featherbead	15 February-15 April 2018	100	0	3	0	19	1	0	1	0	0	0	0	0	9	3	0	0	0	0	0	0	0	4	3	2	0	0	1	0
South Africa	S21	Leisure Isle	15 February-15 April 2018	100	0	0	0	56	0	0	1	0	1	0	0	0	0	0	0	0	0	0	0	0	0	1	0	1	0	0	0	0
South Africa	S22	Leisure Isle	15 February-15 April 2018	100	0	0	0	34	0	0	0	0	0	0	0	0	3	0	0	0	0	0	0	0	0	0	0	0	0	0	0	0
South Africa	S23	Leisure Isle	15 February-15 April 2018	100	0	0	0	6	1	0	2	0	7	0	0	0	8	0	0	0	0	0	0	0	0	0	86	0	0	0	0	0
South Africa	S24	Leisure Isle	15 February-15 April 2018	100	0	0	0	34	0	0	2	0	0	0	0	0	2	0	0	0	0	0	0	0	0	0	1	0	0	0	0	0
South Africa	S25	Leisure Isle	15 February-15 April 2018	100	0	0	0	33	0	0	1	0	0	0	0	0	5	0	0	2	0	0	0	0	0	0	0	0	0	0	1	0
South Africa	S26	Leisure Isle	15 February-15 April 2018	100	0	0	0	59	0	0	0	0	1	0	0	0	0	0	0	0	0	0	0	0	0	0	2	0	0	0	0	0
South Africa	S27	Leisure Isle	15 February-15 April 2018	100	0	4	0	67	0	0	1	0	0	0	0	0	7	0	0	0	0	0	0	0	0	0	0	1	0	0	0	0
South Africa	S28	Leisure Isle	15 February-15 April 2018	100	0	0	0	38	1	0	1	0	0	0	0	0	7	0	0	6	0	0	0	0	0	0	0	0	0	0	0	0
South Africa	S29	Leisure Isle	15 February-15 April 2018	100	0	0	0	89	0	0	2	0	0	0	0	0	0	0	0	1	0	0	0	0	0	0	0	0	0	0	0	0
South Africa	S30	Leisure Isle	15 February-15 April 2018	100	0	4	0	34	0	0	2	0	0	0	0	0	6	0	0	0	0	0	0	0	0	0	0	0	0	0	0	0
South Africa	S31	Thesen Wharf	15 February-15 April 2018	100	0	0	0	48	1	0	0	0	0	0	0	0	7	1	0	2	0	0	0	0	0	5	0	0	0	0	0	0
South Africa	S32	Thesen Wharf	15 February-15 April 2018	100	0	3	2	40	0	0	0	0	0	0	0	0	8	0	0	0	0	0	0	0	0	0	0	0	0	0	1	0
South Africa	S33	Thesen Wharf	15 February-15 April 2018	100	0	43	1	34	0	0	0	0	0	0	0	0	12	2	0	0	0	1	0	0	0	8	0	0	0	0	2	0
South Africa	S34	Thesen Wharf	15 February-15 April 2018	100	0	1	5	99	8	0	0	0	0	0	0	0	0	0	0	0	0	1	0	0	0	21	0	0	0	0	1	0
South Africa	S35	Thesen Wharf	15 February-15 April 2018	100	0	1	0	14	0	0	0	0	0	0	0	0	10	0	0	0	0	0	0	0	0	18	0	0	0	0	0	0
South Africa	S36	Thesen Wharf	15 February-15 April 2018	100	0	1	0	114	0	0	0	0	0	0	0	0	27	0	0	0	0	2	0	0	0	25	0	0	0	0	0	1
South Africa	S37	Thesen Wharf	15 February-15 April 2018	100	0	2	0	194	0	0	0	0	0	0	0	0	25	0	0	0	0	1	0	0	0	5	1	0	0	0	0	0
South Africa	S38	Thesen Wharf	15 February-15 April 2018	100	0	0	0	24	0	0	0	0	0	0	0	0	7	0	0	1	0	0	0	0	0	3	0	0	0	0	0	0
South Africa	S39	Thesen Wharf	15 February-15 April 2018	100	0	5	4	52	0	0	0	0	0	0	0	0	13	0	0	0	0	1	0	0	0	16	0	0	0	0	2	0
South Africa	S40	Thesen Wharf	15 February-15 April 2018	100	0	1	0	60	0	0	0	0	0	0	0	0	7	1	1	0	0	1	0	0	0	0	0	0	0	0	0	1
South Africa	S41	Marina	15 February-15 April 2018	100	0	0	0	0	0	0	0	0	0	0	0	0	6	0	0	0	0	0	0	0	0	26	3	0	0	0	0	0
South Africa	S42	Marina	15 February-15 April 2018	100	0	1	0	0	1	0	0	0	0	0	0	0	5	0	0	1	0	0	0	0	0	139	1	0	0	0	0	0
South Africa	S43	Marina	15 February-15 April 2018	100	0	2	0	0	0	0	0	0	0	0	0	0	0	0	0	0	0	0	0	0	0	4	3	1	0	0	0	0
South Africa	S44	Marina	15 February-15 April 2018	100	0	0	0	0	0	0	0	0	0	0	0	0	4	0	0	5	0	0	0	0	0	38	7	0	0	0	0	0
South Africa	S45	Marina	15 February-15 April 2018	100	0	0	0	0	0	0	0	0	0	0	0	0	5	0	0	0	0	1	0	0	0	23	2	1	0	0	0	0
South Africa	S46	Marina	15 February-15 April 2018	100	0	2	0	0	1	0	0	0	0	0	0	0	2	0	0	0	0	1	0	0	0	16	16	0	0	0	0	0
South Africa	S47	Marina	15 February-15 April 2018	100	0	8	0	2	1	0	0	0	0	0	0	0	4	0	0	0	0	0	0	0	0	6	3	1	0	0	0	0
South Africa	S48	Marina	15 February-15 April 2018	100	0	3	0	0	1	0	0	0	0	0	0	0	3	0	0	0	0	0	0	0	0	1	4	0	0	0	0	0
South Africa	S49	Marina	15 February-15 April 2018	100	0	4	0	0	0	0	0	0	0	0	0	0	1	0	0	0	0	0	0	0	0	1	2	0	0	0	1	0
South Africa	S50	Marina	15 February-15 April 2018	100	0	1	0	2	0	0	0	0	0	0	0	0	2	0	0	1	0	0	0	0	0	8	1	0	0	0	0	0
South Africa	S51	Railway Bridge	15 February-15 April 2018	100	0	1	1	0	0	0	0	0	0	0	0	0	0	0	0	0	0	0	0	0	0	1	0	0	0	0	0	0
South Africa	S52	Railway Bridge	15 February-15 April 2018	100	0	2	0	3	1	0	0	0	0	0	0	0	10	0	7	0	0	0	0	0	0	0	0	0	0	0	0	6
South Africa	S53	Railway Bridge	15 February-15 April 2018	100	0	0	0	9	2	0	0	0	0	0	0	0	24	0	0	9	0	0	0	0	0	42	1	0	0	0	0	0
South Africa	S54	Railway Bridge	15 February-15 April 2018	100	0	1	1	5	0	0	0	0	0	0	0	0	5	0	0	10	0	0	0	0	0	6	1	0	0	0	0	0
South Africa	S55	Railway Bridge	15 February-15 April 2018	100	0	2	0	13	0	0	0	0	0	0	0	0	2	0	2	4	0	0	0	0	0	10	0	0	0	0	0	1
South Africa	S56	Railway Bridge	15 February-15 April 2018	100	0	0	0	3	0	0	0	0	0	0	0	0	8	0	0	34	0	0	0	0	0	4	0	0	0	0	0	0
South Africa	S57	Railway Bridge	15 February-15 April 2018	100	0	2	0	2	1	0	0	0	0	0	0	0	4	0	4	0	0	0	0	0	0	4	0	0	0	1	0	2
South Africa	S58	Railway Bridge	15 February-15 April 2018	100	0	5	0	17	1	0	0	0	0	0	0	0	6	0	0	6	0	0	0	0	0	5	0	0	0	0	0	1
South Africa	S59	Railway Bridge	15 February-15 April 2018	100	0	2	0	6	0	0	0	0	0	0	0	0	22	0	0	0	0	0	0	0	0	7	1	0	0	0	0	0
South Africa	S60	Railway Bridge	15 February-15 April 2018	100	0	0	0	0	0	0	0	0	0	0	0	0	1	0	0	0	0	0	0	0	0	33	0	0	0	0	0	0
New Zealand	Z1	Tauroa Peninsula (emergent)	January 2014	100	0	0	0	0	0	0	8	0	0	0	0	0	0	0	0	0	0	1	0	0	0	0	20	9	0	0	0	0
New Zealand	Z2	Tauroa Peninsula (emergent)	January 2014	100	0	7	0	0	0	0	1	0	0	0	0	0	0	0	0	0	0	0	0	0	0	0	7	8	0	0	0	0
New Zealand	Z3	Tauroa Peninsula (emergent)	January 2014	100	0	1	0	0	0	0	9	0	0	0	0	0	0	0	0	1	0	0	0	0	0	0	12	9	0	0	0	0
New Zealand	Z4	Tauroa Peninsula (emergent)	January 2014	100	0	1	0	3	0	0	7	0	0	0	0	0	0	0	2	5	0	0	0	0	0	0	42	7	0	0	0	0
New Zealand	Z5	Tauroa Peninsula (emergent)	January 2014	100	0	4	0	1	0	0	7	0	0	0	0	0	0	0	0	6	0	0	0	0	0	0	38	12	0	0	0	0
New Zealand	Z6	Tauroa Peninsula (Ahipara pool)	January 2014	100	0	0	0	0	0	0	0	0	0	0	0	0	0	0	0	13	0	0	0	0	0	0	11	2	0	0	0	0
New Zealand	Z7	Tauroa Peninsula (Ahipara pool)	January 2014	100	0	0	0	0	0	0	0	0	0	0	0	0	0	0	0	0	0	0	0	0	0	0	21	3	0	0	0	0
New Zealand	Z8	Tauroa Peninsula (Ahipara pool)	January 2014	100	0	2	0	2	0	0	2	0	0	0	0	0	0	0	1	0	0	0	0	0	0	0	29	5	0	0	0	0
New Zealand	Z9	Tauroa Peninsula (Ahipara pool)	January 2014	100	0	6	0	0	0	0	0	0	0	0	0	0	0	0	0	10	0	0	0	0	0	0	12	0	0	0	0	0
New Zealand	Z10	Tauroa Peninsula (Ahipara pool)	January 2014	100	0	0	0	3	0	0	3	0	0	0	0	0	0	0	1	4	0	0	0	0	0	0	27	8	0	0	0	0
New Zealand	Z11	Shipwreck Bay (emergent)	January 2014	100	0	0	0	0	0	0	5	0	0	0	0	0	0	0	0	34	0	0	0	0	0	0	18	4	0	0	0	0
New Zealand	Z12	Shipwreck Bay (emergent)	January 2014	100	0	0	0	0	0	0	8	0	0	0	0	0	0	0	0	19	0	0	0	0	0	0	56	2	0	0	0	0
New Zealand	Z13	Shipwreck Bay (emergent)	January 2014	100	0	1	0	9	0	0	1	0	1	0	0	0	0	0	0	16	0	0	0	0	0	0	14	1	0	0	0	0
New Zealand	Z14	Shipwreck Bay (emergent)	January 2014	100	0	7	0	0	0	0	2	0	0	0	0	0	0	0	0	20	0	0	0	0	0	0	18	6	0	0	0	0
New Zealand	Z15	Shipwreck Bay (emergent)	January 2014	100	0	3	0	0	0	0	3	0	0	0	0	0	0	0	0	14	0	0	0	0	0	0	39	0	0	0	0	0
New Zealand	Z16	Shipwreck Bay (pool)	January 2014	100	0	0	0	1	0	0	3	0	1	0	0	0	0	0	0	6	0	0	0	0	0	0	10	3	0	0	0	0
New Zealand	Z17	Shipwreck Bay (pool)	January 2014	100	0	0	0	4	0	0	10	0	0	0	0	0	0	0	0	0	0	0	0	0	0	0	25	6	0	0	0	0
New Zealand	Z18	Shipwreck Bay (pool)	January 2014	100	0	1	0	0	0	0	0	0	0	0	0	0	0	0	0	5	0	0	0	0	0	0	31	4	0	0	0	0
New Zealand	Z19	Shipwreck Bay (pool)	January 2014	100	0	3	0	0	0	0	2	0	1	0	0	0	0	0	0	22	0	0	0	0	0	0	44	6	0	0	0	0
New Zealand	Z20	Shipwreck Bay (pool)	January 2014	100	0	0	0	1	0	0	9	0	2	0	0	1	0	0	0	1	0	0	0	0	0	0	41	1	0	0	0	0
Japan	J1	Tohoku University Marine Biological Station	June	521.3	0	76	0	10	0	0	9	2	1	0	0	0	0	0	0	0	0	0	0	0	0	3	12	3	0	6	79	0
Japan	J2	Tohoku University Marine Biological Station	June	230.6	0	56	0	13	0	0	1	1	2	0	0	0	0	0	0	0	0	0	0	0	0	1	14	1	0	2	31	0
Japan	J3	Tohoku University Marine Biological Station	June	139	0	73	0	0	0	0	0	1	0	0	0	0	0	0	0	0	0	0	0	0	0	4	30	0	0	2	2	0
Japan	J4	Tohoku University Marine Biological Station	June	74.7	0	9	0	2	0	0	0	0	0	0	0	0	0	0	0	0	0	0	0	0	0	160	5	1	0	3	2	0
Japan	J5	Tohoku University Marine Biological Station	June	70.9	0	15	0	0	0	0	0	0	0	0	0	0	0	0	0	0	0	0	0	0	0	0	2	0	0	2	0	0
Japan	J6	Tohoku University Marine Biological Station	June	56.2	0	18	0	1	0	0	0	0	2	0	0	0	0	0	0	0	0	0	0	0	0	7	3	2	0	1	3	0
Japan	J7	Tohoku University Marine Biological Station	June	52	0	46	0	3	0	0	0	0	0	0	0	0	0	0	0	0	0	0	0	0	0	3	10	0	0	1	1	0
Japan	J8	Tohoku University Marine Biological Station	June	45.9	0	60	0	0	0	0	0	0	0	0	0	0	3	0	0	0	0	0	0	0	0	2	12	0	0	3	9	0
Japan	J9	Tohoku University Marine Biological Station	June	35.2	0	7	0	1	0	0	0	0	0	0	0	0	3	0	0	0	0	0	0	0	0	8	3	0	0	0	0	0

## Sheet: 4. Trait categories
Phylum	Taxonomic group	Taxon as reported by the surveys	Trophic level	Body type	Mobility
Annelida	Oligochaeta	Naididae	detritivore	soft	crawler
		Oligochaeta sp. 1	detritivore	soft	crawler
		Oligochaeta sp. 2	detritivore	soft	crawler
		Oligochaeta sp. 3	detritivore	soft	crawler
	Polychaeta	Alitta sp.	omnivore	soft	crawler
		Aphelochaeta multifilis	detritivore	firm	sessile
		Armandia brevis	detritivore	soft	crawler
		Boccardia polybranchia	filter-feeder	firm	sessile
		Boccardia proboscidea	filter-feeder	firm	sessile
		Chrysopetalum occidentale	carnivore	soft	crawler
		Cirratulidae	detritivore	soft	sessile
		Cirratulus cirratus	detritivore	soft	sessile
		Cirriformia	detritivore	soft	crawler
		Cistenides granulata	detritivore	firm	sessile
		Fabricia stellaris	filter-feeder	firm	sessile
		Glyceridae	omnivore	soft	crawler
		Grubeopolynoe tuta	carnivore	soft	crawler
		Halosydna sp.	carnivore	soft	crawler
		Halosydna brevisetosa	carnivore	soft	crawler
		Halosydnella australis	carnivore	soft	crawler
		Harmothoe extenuata	carnivore	soft	crawler
		Harmothoe multisetosa	carnivore	soft	crawler
		Harmothoe sp.	carnivore	soft	crawler
		Hediste limnicola	omnivore	soft	crawler
		Hesperonoe adventor	omnivore	soft	crawler
		Idanthyrsus macropaleus	filter-feeder	firm	sessile
		Laonome kroyeri	filter-feeder	firm	sessile
		Lepidasthenia longicirrata	carnivore	soft	crawler
		Lepidonotus sp.	omnivore	soft	crawler
		Lepidonotus clava	carnivore	soft	crawler
		Lepidonotus squamatus	carnivore	soft	crawler
		Micropodarke dubia	carnivore	soft	crawler
		Neanthes sp. 1	omnivore	soft	crawler
		Neanthes sp. 2	omnivore	soft	crawler
		Nereididae	omnivore	soft	crawler
		Nereididae juv	omnivore	soft	crawler
		Nereis heterocirrata	omnivore	soft	crawler
		Nereis sp. 1	omnivore	soft	crawler
		Nereis sp. 2	omnivore	soft	crawler
		Nereis sp. 3	omnivore	soft	crawler
		Nereis sp. 4	omnivore	soft	crawler
		Nereis vexillosa	omnivore	soft	crawler
		Nereis zonata	omnivore	soft	crawler
		Nicolea macrobranchia	filter-feeder	firm	sessile
		Orbiniidae sp. 1	detritivore	soft	crawler
		Orbiniidae sp. 2	detritivore	soft	crawler
		Paleanotus bellis	carnivore	soft	crawler
		Pectinaria californiensis	detritivore	firm	sessile
		Perinereis anderssoni	omnivore	soft	crawler
		Perinereis cultrifera	omnivore	soft	crawler
		Perinereis falklandica	omnivore	soft	crawler
		Perinereis sp. 1	omnivore	soft	crawler
		Perinereis sp. 2	omnivore	soft	crawler
		Pholoe minuta	detritivore	soft	sessile
		Phyllodoce sp.	carnivore	soft	crawler
		Phyllodocidae sp. 1	carnivore	soft	crawler
		Phyllodocidae sp. 2	carnivore	soft	crawler
		Phyllodocidae sp. 3	carnivore	soft	crawler
		Platynereis coccinea	omnivore	soft	crawler
		Platynereis dumerilii	omnivore	soft	crawler
		Platynereis sp.	omnivore	soft	crawler
		Polychaeta sp. 1	omnivore	soft	crawler
		Polychaeta sp. 2	omnivore	soft	crawler
		Polychaeta sp. 3	omnivore	soft	crawler
		Potamilla neglecta	filter-feeder	firm	sessile
		Spionidae	filter-feeder	firm	sessile
		Spirobranchus kraussii	filter-feeder	shell/s	sessile
		Spirobranchus triqueter	filter-feeder	shell/s	sessile
		Spirorbinae sp. 1	filter-feeder	shell/s	sessile
		Spirorbinae sp. 2	filter-feeder	shell/s	sessile
		Syllis prolixa	omnivore	soft	crawler
		Syllis stewarti	omnivore	soft	crawler
		Syllis variegata	detritivore	soft	crawler
		Travisia sp.	filter-feeder	soft	sessile
		Ampharetidae	detritivore	firm	sessile
		Amphicorina sp.	filter-feeder	firm	sessile
		Arabella iricolor	carnivore	soft	crawler
		Arabella semimaculata	carnivore	soft	crawler
		Arabella sp.	carnivore	soft	crawler
		Arctonoe vittata	carnivore	soft	crawler
		Boccardia sp.	filter-feeder	firm	sessile
		Capitella capitata	detritivore	soft	crawler
		Capitellidae	detritivore	firm	sessile
		Errantia	omnivore	soft	crawler
		Eteone sp.	detritivore	soft	crawler
		Eudistylia polymorpha	filter-feeder	firm	sessile
		Eudistylia vancouveri	filter-feeder	firm	sessile
		Eulalia levicornuta	carnivore	soft	crawler
		Eulalia magalaensis	carnivore	soft	crawler
		Eulalia viridis	carnivore	soft	crawler
		Eunicidae	omnivore	soft	crawler
		Eunoe senta	carnivore	soft	crawler
		Eupolymnia sp.	filter-feeder	firm	sessile
		Halosydnella sp.	carnivore	soft	crawler
		Hydroides ezoensis	filter-feeder	shell/s	sessile
		Loimia medusa	filter-feeder	firm	sessile
		Lumbrineris latreilli	carnivore	soft	crawler
		Lysidice natalensis	omnivore	soft	crawler
		Malmgrenia lunulata	carnivore	soft	crawler
		Naineris dendritica	detritivore	soft	crawler
		Naineris laevigata	carnivore	soft	crawler
		Neodexiospira sp. 1	filter-feeder	shell/s	sessile
		Neodexiospira sp. 2	filter-feeder	shell/s	sessile
		Neosabellaria cementarium	filter-feeder	firm	sessile
		Parasabella media	filter-feeder	firm	sessile
		Phragmatopoma sp.	filter-feeder	firm	sessile
		Protoariciella uncinata	detritivore	soft	crawler
		Pseudonereis gallapagensis	omnivore	soft	crawler
		Pseudonereis podocirra	omnivore	soft	crawler
		Pseudopotamilla intermedia	filter-feeder	firm	sessile
		Pseudopotamilla myriops	filter-feeder	firm	sessile
		Sabellida	filter-feeder	firm	sessile
		Schizobranchia insignis	filter-feeder	firm	sessile
		Scoletoma tetraura	carnivore	soft	crawler
		Scoletoma zonata	carnivore	soft	crawler
		Streblosoma bairdi	filter-feeder	firm	sessile
		Syllidae sp. 1	omnivore	soft	crawler
		Syllidae sp. 2	omnivore	soft	crawler
		Syllidae sp. 3	omnivore	soft	crawler
		Syllidae sp. 4	omnivore	soft	crawler
		Syllis sp.	omnivore	soft	crawler
		Syllis adamantea	omnivore	soft	crawler
		Syllis alternata	omnivore	soft	crawler
		Syllis armillaris	herbivore	soft	crawler
		Syllis elongata	omnivore	soft	crawler
		Syllis gracilis	omnivore	soft	crawler
		Syllis heterochaeta	omnivore	soft	crawler
		Syllis magdalena	omnivore	soft	crawler
		Syllis pigmentata	omnivore	soft	crawler
		Terebella plagiostoma	filter-feeder	firm	sessile
		Terebellida	filter-feeder	firm	sessile
		Typosyllis adamanteus kurilensis	omnivore	soft	crawler
		Typosyllis harti	omnivore	soft	crawler
	Sipuncula	Golfingia (Golfingia) capensis	detritivore	soft	crawler
		Phascolosoma (Phascolosoma) agassizii	detritivore	soft	crawler
		Sipuncula sp. 1	detritivore	soft	crawler
		Sipuncula sp. 2	detritivore	soft	crawler
		Themiste (Lagenopsis) minor	detritivore	soft	crawler
Arthropoda	Amphipoda	Americorophium brevis	omnivore	exoskeleton	sessile
		Ampithoe simulans	herbivore	exoskeleton	crawler
		Ampithoe valida	herbivore	exoskeleton	crawler
		Ampithoidae	herbivore	exoskeleton	crawler
		Aoroides spinosus	detritivore	exoskeleton	swimming
		Caprella angusta	omnivore	exoskeleton	swimming
		Caprella dilatata	omnivore	exoskeleton	swimming
		Caprella greenleyi	omnivore	exoskeleton	swimming
		Caprella linearis	carnivore	exoskeleton	swimming
		Caprella penantis	omnivore	exoskeleton	swimming
		Caprella verrucosa	omnivore	exoskeleton	swimming
		Cerapus tubularis	filter-feeder	exoskeleton	sessile
		Corophiidae	omnivore	exoskeleton	sessile
		Deutella californica	omnivore	exoskeleton	swimming
		Echinogammarus incertae sedis finmarchicus	omnivore	exoskeleton	swimming
		Foxiphalus obtusidens	carnivore	exoskeleton	crawler
		Gammaropsis (Paranaenia) typica	detritivore	exoskeleton	swimming
		Hyale sp. 1	herbivore	exoskeleton	swimming
		Hyale sp. 2	omnivore	exoskeleton	swimming
		Hyale sp. 3 juv	herbivore	exoskeleton	swimming
		Ischyrocerus anguipes	detritivore	exoskeleton	sessile
		Ischyrocerus serratus	omnivore	exoskeleton	sessile
		Jassa falcata	filter-feeder	exoskeleton	sessile
		Jassa sp. 1	filter-feeder	exoskeleton	sessile
		Jassa sp. 2	omnivore	exoskeleton	swimming
		Marinogammarus marinus	carnivore	exoskeleton	swimming
		Metopa cistella	carnivore	exoskeleton	crawler
		Micropleustes nautilus	carnivore	exoskeleton	swimming
		Monocorophium acherusicum	detritivore	exoskeleton	sessile
		Oligochinus lighti	herbivore	exoskeleton	swimming
		Orchomene sp. 1	omnivore	exoskeleton	swimming
		Orchomene sp. 2	omnivore	exoskeleton	swimming
		Parallorchestes ochotensis	herbivore	exoskeleton	swimming
		Paramoera sp.	omnivore	exoskeleton	swimming
		Paramoera capensis	omnivore	exoskeleton	swimming
		Paramoera mohri	omnivore	exoskeleton	swimming
		Photis sp.	filter-feeder	exoskeleton	swimming
		Phoxocephalidae	carnivore	exoskeleton	crawler
		Pontogeneia intermedia	omnivore	exoskeleton	swimming
		Protohyale (Protohyale) frequens	herbivore	exoskeleton	swimming
		Ptilohyale plumulosus	herbivore	exoskeleton	swimming
		Unciola serrata	detritivore	exoskeleton	swimming
		Ventojassa sp.	filter-feeder	exoskeleton	sessile
		Amphipoda sp. 1	omnivore	exoskeleton	swimming
		Amphipoda sp. 2	omnivore	exoskeleton	swimming
		Amphipoda sp. 3	omnivore	exoskeleton	swimming
		Amphipoda sp. 4	omnivore	exoskeleton	swimming
		Apohyale californica	herbivore	exoskeleton	swimming
		Apohyale grandicornis	herbivore	exoskeleton	swimming
		Apohyale hirtipalma	herbivore	exoskeleton	swimming
		Apohyale media	herbivore	exoskeleton	swimming
		Apohyale prevostii	herbivore	exoskeleton	swimming
		Desdimelita californica	detritivore	exoskeleton	swimming
		Desdimelita desdichada	detritivore	exoskeleton	swimming
		Gnathopleustes den	carnivore	exoskeleton	swimming
		Melitidae	detritivore	exoskeleton	swimming
		Monocorophium insidiosum	detritivore	exoskeleton	sessile
		Najna sp.	herbivore	exoskeleton	swimming
		Parapleustes sp.	omnivore	exoskeleton	swimming
		Parhyale sp.	omnivore	exoskeleton	swimming
		Stenothoides burbanki	carnivore	exoskeleton	swimming
		Talitroidea	omnivore	exoskeleton	swimming
	Arachnida	Halobisium occidentale	carnivore	exoskeleton	crawler
		Pseudoscorpionida	carnivore	exoskeleton	crawler
		Acari sp. 1	carnivore	exoskeleton	crawler
		Acari sp. 2	carnivore	exoskeleton	crawler
		Acari sp. 3	carnivore	exoskeleton	crawler
		Acari sp. 4	carnivore	exoskeleton	crawler
		Acari sp. 5	carnivore	exoskeleton	crawler
		Acari sp. 6	carnivore	exoskeleton	crawler
		Acari sp. 7	carnivore	exoskeleton	crawler
		Acari sp. 8	carnivore	exoskeleton	crawler
		Acari sp. 9	carnivore	exoskeleton	crawler
		Acari sp. 10	carnivore	exoskeleton	crawler
		Ameronothridae	carnivore	exoskeleton	crawler
		Bdellidae	carnivore	exoskeleton	crawler
		Desis formidabilis	carnivore	exoskeleton	crawler
		Halacaridae sp. 1	carnivore	exoskeleton	crawler
		Halacaridae sp. 2	carnivore	exoskeleton	crawler
	Copepoda	Copepoda	omnivore	exoskeleton	swimming
	Decapoda	Brachyura sp. 1	omnivore	exoskeleton	swimming
		Brachyura sp. 2	omnivore	exoskeleton	swimming
		Cyclograpsus cinereus	omnivore	exoskeleton	crawler
		Cyclograpsus punctatus	omnivore	exoskeleton	crawler
		Lissocarcinus sp.	omnivore	exoskeleton	crawler
		Pagurus sp. 1	omnivore	exoskeleton	crawler
		Pagurus sp. 2	omnivore	exoskeleton	crawler
		Petrolisthes sp.	omnivore	exoskeleton	crawler
		Petrolisthes cinctipes	omnivore	exoskeleton	crawler
		Petrolisthes eriomerus	omnivore	exoskeleton	crawler
		Petrolisthes tuberculatus	omnivore	exoskeleton	crawler
		Petrolisthes violaceus	omnivore	exoskeleton	crawler
		Porcellana platycheles	omnivore	exoskeleton	crawler
		Pugettia gracilis	omnivore	exoskeleton	crawler
		Acanthocyclus sp. 1	omnivore	exoskeleton	crawler
		Acanthocyclus sp. 2	omnivore	exoskeleton	crawler
		Cancer pagurus	carnivore	exoskeleton	crawler
		Cancer productus	carnivore	exoskeleton	crawler
		Carcinus maenas	omnivore	exoskeleton	crawler
		Chionoecetes angulatus	omnivore	exoskeleton	crawler
		Cyrtograpsus sp.	omnivore	exoskeleton	crawler
		Cyrtograpsus altimanus	omnivore	exoskeleton	crawler
		Decapoda megalopa	omnivore	exoskeleton	swimming
		Fabia subquadrata	omnivore	exoskeleton	crawler
		Halicarcinus sp. 1	omnivore	exoskeleton	crawler
		Halicarcinus sp. 2	omnivore	exoskeleton	crawler
		Hemigrapsus nudus	omnivore	exoskeleton	crawler
		Hemigrapsus oregonensis	detritivore	exoskeleton	crawler
		Hemigrapsus sanguineus	omnivore	exoskeleton	crawler
		Leptograpsus sp.	omnivore	exoskeleton	crawler
		Leptograpsus variegatus	omnivore	exoskeleton	crawler
		Metasesarma sp.	omnivore	exoskeleton	crawler
		Oedignathus inermis	omnivore	exoskeleton	crawler
		Pachycheles sp.	omnivore	exoskeleton	crawler
		Pachycheles laevidactylus	omnivore	exoskeleton	crawler
		Pachycheles rudis	omnivore	exoskeleton	crawler
		Pugettia richii	omnivore	exoskeleton	crawler
		Romaleon branneri	omnivore	exoskeleton	crawler
	Hexapoda	Chironomidae Larvae 1	omnivore	soft	crawler
		Chironomidae Larvae 2	omnivore	soft	crawler
		Diaulota densissima	omnivore	soft	crawler
		Diptera	omnivore	soft	crawler
		Diptera larvae 1	omnivore	soft	crawler
		Diptera larvae 2	omnivore	soft	crawler
		Dolichopodidae larvae	omnivore	soft	crawler
		Hexapoda	omnivore	soft	crawler
		Liparocephalus brevipennis	omnivore	soft	crawler
		Oedoparena glauca	omnivore	exoskeleton	crawler
		Coelopa sp.	omnivore	soft	crawler
		Coleoptera	omnivore	soft	crawler
		Paraclunio alaskensis	omnivore	soft	crawler
	Isopoda	Asellota	omnivore	exoskeleton	crawler
		Dynamenella sheareri	omnivore	exoskeleton	crawler
		Dynamenella sp.	omnivore	exoskeleton	crawler
		Dynoides dentisinus	omnivore	exoskeleton	crawler
		Gnorimosphaeroma oregonense	omnivore	exoskeleton	crawler
		Halophiloscia sp.	detritivore	exoskeleton	crawler
		Ianiropsis analoga	omnivore	exoskeleton	crawler
		Ianiropsis kincaidi	omnivore	exoskeleton	crawler
		Joeropsis bidens	omnivore	exoskeleton	crawler
		Joeropsis dubia	omnivore	exoskeleton	crawler
		Ligia glabrata	detritivore	exoskeleton	crawler
		Paranthura japonica	omnivore	exoskeleton	crawler
		Pentidotea schmitti	omnivore	exoskeleton	crawler
		Pentidotea wosnesenskii	omnivore	exoskeleton	crawler
		Cirolana harfordi	carnivore	exoskeleton	crawler
		Cirolanidae	carnivore	exoskeleton	crawler
		Excirolana sp.	herbivore	exoskeleton	crawler
		Exosphaeroma sp.	omnivore	exoskeleton	crawler
		Exosphaeroma amplicauda	omnivore	exoskeleton	crawler
		Exosphaeroma hylecoetes	omnivore	exoskeleton	crawler
		Exosphaeroma kraussi	omnivore	exoskeleton	crawler
		Exosphaeroma octoncum	omnivore	exoskeleton	crawler
		Exosphaeroma planum	omnivore	exoskeleton	crawler
		Exosphaeroma rhomburum	omnivore	exoskeleton	crawler
		Exosphaeroma varicolor	omnivore	exoskeleton	crawler
		Idotea balthica	detritivore	exoskeleton	crawler
		Idotea pelagica	omnivore	exoskeleton	crawler
		Ischyromene australis	omnivore	exoskeleton	crawler
		Ischyromene huttoni	omnivore	exoskeleton	crawler
		Ischyromene menziesi	omnivore	exoskeleton	crawler
		Ischyromene scabricula	omnivore	exoskeleton	crawler
		Isopoda	omnivore	exoskeleton	crawler
		Jaera (Jaera) albifrons	omnivore	exoskeleton	crawler
		Jaera (Jaera) forsmani	omnivore	exoskeleton	crawler
		Munna chromatocephala	omnivore	exoskeleton	crawler
		Santia dimorpha	omnivore	exoskeleton	crawler
		Sphaeroma serratum	omnivore	exoskeleton	crawler
		Synidotea bicuspida	omnivore	exoskeleton	crawler
	Ostracoda	Myodocopida	detritivore	exoskeleton	crawler
		Podocopida	omnivore	exoskeleton	crawler
	Pycnogonida	Achelia latifrons	omnivore	exoskeleton	crawler
		Ammothella longipes	omnivore	exoskeleton	crawler
		Nymphopsis spinosissimum	omnivore	exoskeleton	crawler
		Pycnogonida sp. 1	omnivore	exoskeleton	crawler
		Pycnogonida sp. 2	omnivore	exoskeleton	crawler
		Pycnogonum sp.	omnivore	exoskeleton	crawler
		Pycnogonum stearnsi	omnivore	exoskeleton	crawler
		Tanystylum sp.	omnivore	exoskeleton	crawler
		Phoxichilidium femoratum	omnivore	exoskeleton	crawler
	Tanaidacea	Pancolus californiensis	omnivore	exoskeleton	swimming
		Synapseudes intumescens	omnivore	exoskeleton	swimming
		Tanaidacea sp. 1	omnivore	exoskeleton	swimming
		Tanaidacea sp. 2	omnivore	exoskeleton	swimming
		Zeuxo marmoratus	omnivore	exoskeleton	swimming
		Zeuxo normani	omnivore	exoskeleton	swimming
	Thecostraca	Chthamalus sp.	filter-feeder	shell/s	sessile
		Chthamalus challengeri	filter-feeder	shell/s	sessile
		Chthamalus dalli	filter-feeder	shell/s	sessile
		Chthamalus dentatus	filter-feeder	shell/s	sessile
		Notomegabalanus algicola	filter-feeder	shell/s	sessile
		Pollicipes polymerus	filter-feeder	shell/s	sessile
		Semibalanus balanoides	filter-feeder	shell/s	sessile
		Semibalanus cariosus	filter-feeder	shell/s	sessile
		Amphibalanus amphitrite	filter-feeder	shell/s	sessile
		Amphibalanus improvisus	filter-feeder	shell/s	sessile
		Balanus sp.	filter-feeder	shell/s	sessile
		Balanus crenatus	filter-feeder	shell/s	sessile
		Balanus flosculoidus	filter-feeder	shell/s	sessile
		Balanus glandula	filter-feeder	shell/s	sessile
		Balanus nubilus	filter-feeder	shell/s	sessile
		Cirripedia	filter-feeder	shell/s	sessile
		Jehlius cirratus	filter-feeder	shell/s	sessile
		Notochthamalus scabrosus	filter-feeder	shell/s	sessile
		Octomeris angulosa	filter-feeder	shell/s	sessile
		Solidobalanus	filter-feeder	shell/s	sessile
Bryozoa	Bryozoa	Crisia pugeti	filter-feeder	shell/s	sessile
		Crisia sp.	filter-feeder	shell/s	sessile
		Cryptosula pallasiana	filter-feeder	shell/s	sessile
		Electra sp.	filter-feeder	shell/s	sessile
		Flustrellidra corniculata	filter-feeder	shell/s	sessile
		Primavelans insculpta	filter-feeder	shell/s	sessile
		Smittina retifrons	filter-feeder	shell/s	sessile
		Alcyonidium polyoum	filter-feeder	shell/s	sessile
		Bugulina pugeti	filter-feeder	shell/s	sessile
		Cellaria mandibulata	filter-feeder	shell/s	sessile
		Celleporella hyalina	filter-feeder	shell/s	sessile
		Dendrobeania curvirostrata	filter-feeder	shell/s	sessile
		Dendrobeania laxa	filter-feeder	shell/s	sessile
		Filicrisia franciscana	filter-feeder	shell/s	sessile
		Schizomavella (Schizomavella) linearis	filter-feeder	shell/s	sessile
		Tegella horrida	filter-feeder	shell/s	sessile
		Tricellaria ternata	filter-feeder	shell/s	sessile
		Watersipora subtorquata	filter-feeder	shell/s	sessile
Chordata	Ascidiacea	Microcosmus squamiger	filter-feeder	soft	sessile
		Molgula manhattensis	filter-feeder	soft	sessile
		Botryllus schlosseri	filter-feeder	soft	sessile
		Pyura sp.	filter-feeder	soft	sessile
		Pyura haustor	filter-feeder	soft	sessile
Cnidaria	Anthozoa	Anthothoe sp.1	carnivore	soft	sessile
		Anthothoe sp. 2	carnivore	soft	sessile
		Anthothoe stimpsonii	carnivore	soft	sessile
		Anthozoa sp. 1	carnivore	soft	sessile
		Anthozoa sp. 2	carnivore	soft	sessile
		Anthozoa sp. 3	carnivore	soft	sessile
		Aulactinia marplatensis	carnivore	soft	sessile
		Diadumene sp.	carnivore	soft	sessile
		Parabunodactis sp.	carnivore	soft	sessile
		Pseudoparactis sp.	carnivore	soft	sessile
		Actinia bermudensis	carnivore	soft	sessile
		Actinia ebhayiensis	carnivore	soft	sessile
		Actiniidae sp. 1	carnivore	soft	sessile
		Actiniidae sp. 2	carnivore	soft	sessile
		Anthopleura elegantissima	carnivore	soft	sessile
		Anthopleura xanthogrammica	carnivore	soft	sessile
		Bunodactis hermafroditica	carnivore	soft	sessile
		Hexacorallia sp. 1	carnivore	soft	sessile
		Hexacorallia sp. 2	carnivore	soft	sessile
		Phymactis clematis	carnivore	soft	sessile
	Hydrozoa	Abietinaria abietina	carnivore	firm	sessile
		Aglaophenia sp.	carnivore	firm	sessile
		Sertularia cupressina	carnivore	firm	sessile
		Dynamena pumila	carnivore	firm	sessile
		Halopteris sp.	carnivore	firm	sessile
		Laomedea sp.	carnivore	firm	sessile
		Rhizorhagium roseum	carnivore	firm	sessile
		Sertularella fusiformis	carnivore	firm	sessile
		Stylantheca papillosa	carnivore	firm	sessile
		Tubularia sp.	carnivore	firm	sessile
Echinodermata	Asteroidea	Asterias rubens	carnivore	firm	crawler
		Henricia leviuscula	carnivore	firm	crawler
		Leptasterias sp.	omnivore	firm	crawler
		Leptasterias hexactis	carnivore	firm	crawler
		Parvulastra exigua	omnivore	firm	crawler
		Pisaster ochraceus	carnivore	firm	crawler
		Coscinasterias sp.	carnivore	firm	crawler
	Echinoidea	Strongylocentrotus droebachiensis	omnivore	spines	crawler
		Strongylocentrotus purpuratus	omnivore	spines	crawler
		Echinoidea sp. 1 juv	omnivore	spines	crawler
		Echinoidea sp. 2	omnivore	spines	crawler
	Holothuroidea	Cucumaria miniata	omnivore	soft	crawler
		Cucumaria pseudocurata	omnivore	soft	crawler
		Holothuroidea	omnivore	soft	crawler
		Eupentacta quinquesemita	omnivore	soft	crawler
	Ophiuroidea	Ophiopholis aculeata	detritivore	shell/s	crawler
		Ophiura albida	detritivore	shell/s	crawler
		Ophiura ophiura	detritivore	shell/s	crawler
		Ophiuroidea	detritivore	shell/s	crawler
Mollusca	Bivalvia	Arcuatula capensis	filter-feeder	shell/s	sessile
		Bivalvia	filter-feeder	shell/s	sessile
		Kellia laperousii	filter-feeder	shell/s	sessile
		Kurtiella tumida	filter-feeder	shell/s	sessile
		Macoma inquinata	filter-feeder	shell/s	sessile
		Mesodesma donacium	filter-feeder	shell/s	sessile
		Modiolus sp. 1	filter-feeder	shell/s	sessile
		Modiolus sp. 2	filter-feeder	shell/s	sessile
		Musculus taylori	filter-feeder	shell/s	sessile
		Mytilisepta virgata	filter-feeder	shell/s	sessile
		Ostrea sp.	filter-feeder	shell/s	sessile
		Saxidomus gigantea	filter-feeder	shell/s	sessile
		Adula californiensis	filter-feeder	shell/s	sessile
		Anomia achaeus	filter-feeder	shell/s	sessile
		Anomia simplex	filter-feeder	shell/s	sessile
		Barbatia obliquata	filter-feeder	shell/s	sessile
		Cardita variegata	filter-feeder	shell/s	sessile
		Chlamys sp.	filter-feeder	shell/s	sessile
		Entodesma sp.	filter-feeder	shell/s	sessile
		Entodesma navicula	filter-feeder	shell/s	sessile
		Hiatella arctica	filter-feeder	shell/s	sessile
		Lasaea sp.	filter-feeder	shell/s	sessile
		Lasaea adansoni	filter-feeder	shell/s	sessile
		Lasaea rubra	filter-feeder	shell/s	sessile
		Lasaea subviridis	filter-feeder	shell/s	sessile
		Lasaea turtoni	filter-feeder	shell/s	sessile
		Leukoma staminea	filter-feeder	shell/s	sessile
		Mytilus edulis	filter-feeder	shell/s	sessile
		Phlyctiderma semiasperum	filter-feeder	shell/s	sessile
		Semimytilus patagonicus	filter-feeder	shell/s	sessile
		Sphenia sp.	filter-feeder	shell/s	sessile
		Sphenia fragilis	filter-feeder	shell/s	sessile
	Gastropoda	Alia carinata	carnivore	shell/s	crawler
		Alvania compacta	detritivore	shell/s	crawler
		Assiminea globulus	omnivore	shell/s	crawler
		Barleeia sanjuanensis	herbivore	shell/s	crawler
		Cingula trifasciata	detritivore	shell/s	crawler
		Diloma sp.	herbivore	shell/s	crawler
		Echinolittorina peruviana	herbivore	shell/s	crawler
		Ergaea walshi	herbivore	shell/s	crawler
		Gastropoda	omnivore	shell/s	crawler
		Gibbula sp.	herbivore	shell/s	crawler
		Gigahomalopoma luridum	herbivore	shell/s	crawler
		Granulina margaritula	carnivore	shell/s	crawler
		Lacuna marmorata	herbivore	shell/s	crawler
		Lacuna turrita	herbivore	shell/s	crawler
		Lacuna vincta	herbivore	shell/s	crawler
		Lirabuccinum dirum	carnivore	shell/s	crawler
		Lirularia succincta	herbivore	shell/s	crawler
		Littorina brevicula	herbivore	shell/s	crawler
		Littorina compressa	detritivore	shell/s	crawler
		Littorina fabalis	detritivore	shell/s	crawler
		Littorina littorea	herbivore	shell/s	crawler
		Littorina obtusata	herbivore	shell/s	crawler
		Littorina saxatilis	herbivore	shell/s	crawler
		Littorina scutulata	herbivore	shell/s	crawler
		Littorina sp. 1	detritivore	shell/s	crawler
		Littorina sp. 2	herbivore	shell/s	crawler
		Lottia sp. 1	herbivore	shell/s	crawler
		Lottia sp. 2	herbivore	shell/s	swimming
		Lunella smaragda	herbivore	shell/s	crawler
		Margaritacollonia lacunata	herbivore	shell/s	crawler
		Melarhaphe neritoides	detritivore	shell/s	crawler
		Mitrella tuberosa	carnivore	shell/s	crawler
		Nipponacmea schrenckii	herbivore	shell/s	crawler
		Notoacmea sp.	herbivore	shell/s	crawler
		Nucella sp.	carnivore	shell/s	crawler
		Nucella canaliculata	carnivore	shell/s	crawler
		Nucella dubia	carnivore	shell/s	crawler
		Nucella emarginata	carnivore	shell/s	crawler
		Nucella lapillus	carnivore	shell/s	crawler
		Nucella ostrina	carnivore	shell/s	crawler
		Odostomia sp.	carnivore	shell/s	crawler
		Odostomia deliciosa	parasite	shell/s	crawler
		Onoba mighelsii	detritivore	shell/s	crawler
		Opalia wroblewskyi	carnivore	shell/s	crawler
		Paciocinebrina lurida	carnivore	shell/s	crawler
		Risellopsis sp.	herbivore	shell/s	crawler
		Rissoa parva	herbivore	shell/s	crawler
		Sigapatella novaezelandiae	herbivore	shell/s	crawler
		Siphonaria concinna	herbivore	shell/s	crawler
		Siphonaria sp. 1	herbivore	shell/s	crawler
		Siphonaria sp. 2	herbivore	shell/s	crawler
		Tegula funebralis	herbivore	shell/s	crawler
		Testudinalia testudinalis	herbivore	shell/s	crawler
		Urosalpinx sp.	carnivore	shell/s	crawler
		Velutina velutina	carnivore	shell/s	crawler
		Acmaea mitra	herbivore	shell/s	crawler
		Afrolittorina knysnaensis	detritivore	shell/s	crawler
		Amphissa columbiana	carnivore	shell/s	crawler
		Amphissa sp.	carnivore	shell/s	crawler
		Anachis sp.	carnivore	shell/s	crawler
		Austrolittorina araucana	detritivore	shell/s	crawler
		Austrolittorina cincta	detritivore	shell/s	crawler
		Austromitra sp.	carnivore	shell/s	crawler
		Burnupena cincta	carnivore	shell/s	crawler
		Burnupena lagenaria	carnivore	shell/s	crawler
		Calliostoma ligatum	detritivore	shell/s	crawler
		Ceratostoma foliatum	carnivore	shell/s	crawler
		Cerithiopsis stejnegeri	carnivore	shell/s	crawler
		Cominella virgata	carnivore	shell/s	crawler
		Crepidula sp.	herbivore	shell/s	crawler
		Crepidula adunca	herbivore	shell/s	crawler
		Crepidula convexa	herbivore	shell/s	crawler
		Crepidula fornicata	herbivore	shell/s	crawler
		Diodora aspera	omnivore	shell/s	crawler
		Fissurella mutabilis	herbivore	shell/s	crawler
		Fissurella sp.	herbivore	shell/s	crawler
		Haustrum sp.	carnivore	shell/s	crawler
		Littorina sitkana	herbivore	shell/s	crawler
		Lottia digitalis	herbivore	shell/s	crawler
		Lottia pelta	herbivore	shell/s	crawler
		Lottia scutum	herbivore	shell/s	crawler
		Lottia sp. 3 juv	herbivore	shell/s	crawler
		Lottia strigatella	herbivore	shell/s	crawler
		Melanella sp.	carnivore	shell/s	crawler
		Nassarius mendicus	carnivore	shell/s	crawler
		Neostylidium eschrichtii	herbivore	shell/s	crawler
		Neptunea antiqua	carnivore	shell/s	crawler
		Omalogyra sp.	carnivore	shell/s	crawler
		Onchidella sp.	detritivore	shell/s	crawler
		Onchidella borealis	detritivore	shell/s	crawler
		Onoba aculeus	detritivore	shell/s	crawler
		Onoba carpenteri	detritivore	shell/s	crawler
		Opisthobranchia	omnivore	shell/s	crawler
		Patella vulgata	herbivore	shell/s	crawler
		Patelloida heroldi	herbivore	shell/s	crawler
		Scurria sp.	herbivore	shell/s	crawler
		Scurria araucana	herbivore	shell/s	crawler
		Scurria ceciliana	herbivore	shell/s	crawler
		Scurria zebrina	herbivore	shell/s	crawler
		Scutellastra granularis	herbivore	shell/s	crawler
		Siphonaria lessonii	herbivore	shell/s	crawler
		Siphonaria oculus	herbivore	shell/s	crawler
		Siphonaria thersites	herbivore	shell/s	crawler
		Steromphala umbilicalis	herbivore	shell/s	crawler
		Stramonita canaliculata	carnivore	shell/s	crawler
		Thais sp.	carnivore	shell/s	crawler
		Trichotropis cancellata	filter-feeder	shell/s	crawler
		Trophon geversianus	carnivore	shell/s	crawler
	Polyplacophora	Acanthochitona garnoti	herbivore	shell/s	crawler
		Acanthochitona rubrolineata	herbivore	shell/s	crawler
		Acanthochitonidae	herbivore	shell/s	crawler
		Chaetopleura sp.	herbivore	shell/s	crawler
		Cyanoplax dentiens	herbivore	shell/s	crawler
		Katharina tunicata	herbivore	shell/s	crawler
		Mopalia ciliata	herbivore	shell/s	crawler
		Mopalia muscosa	herbivore	shell/s	crawler
		Chitonida	herbivore	shell/s	crawler
		Sypharochiton pelliserpentis	herbivore	shell/s	crawler
Nematoda	Nematoda	Nematoda sp. 1	omnivore	soft	crawler
		Nematoda sp. 2	omnivore	soft	crawler
		Nematoda sp. 3	omnivore	soft	crawler
		Nematoda sp. 4	omnivore	soft	crawler
Nemertea	Nemertea	Amphiporus angulatus	carnivore	soft	crawler
		Amphiporus cervicalis	carnivore	soft	crawler
		Amphiporus sp.	carnivore	soft	crawler
		Emplectonema gracile	carnivore	soft	crawler
		Lineus sp. 1	carnivore	soft	crawler
		Lineus sp. 2	carnivore	soft	crawler
		Nemertea sp. 1	carnivore	soft	crawler
		Nemertea sp. 2	carnivore	soft	crawler
		Nemertea sp. 3	carnivore	soft	crawler
		Nemertea sp. 4	carnivore	soft	crawler
		Nemertea sp. 5	carnivore	soft	crawler
		Nemertea sp. 6	carnivore	soft	crawler
		Nemertopsis bivittata	carnivore	soft	crawler
		Paranemertes peregrina	carnivore	soft	crawler
		Prosorhochmus nelsoni	carnivore	soft	crawler
		Tetrastemma candidum	carnivore	soft	crawler
		Acotylea	omnivore	soft	crawler
Platyhelminthes	Platyhelminthes	Coronadena mutabilis	omnivore	soft	crawler
		Foviella affinis	omnivore	soft	crawler
		Notocomplana humilis	omnivore	soft	crawler
		Planaria sp.	omnivore	soft	crawler
		Platyhelminthes sp. 1	omnivore	soft	crawler
		Platyhelminthes sp. 2	omnivore	soft	crawler
		Platyhelminthes sp. 3	omnivore	soft	crawler
		Monoophorum sp.	omnivore	soft	crawler
		Stylochoplana chloranota	omnivore	soft	crawler
Porifera	Demospongiae	Demospongiae	filter-feeder	firm	sessile
		Haliclona (Reniera) cinerea	filter-feeder	firm	sessile
		Halichondria (Halichondria) panicea	filter-feeder	firm	sessile
		Hymeniacidon sp.	filter-feeder	firm	sessile
		Hymeniacidon perlevis	filter-feeder	firm	sessile

## Sheet: 5. ANOVAs
	ANOVA results for taxonomic groups						ANOVA results for trait categories
Phylum	Taxonomic group	Pseudo-F value	Degrees of freedom	P value		Trait	Trait category	Pseudo-F value	Degrees of freedom	P value
Annelida	Oligochaeta	23.59	3, 176	< 0.001		Trophic level	Filter-feeder	102.14	9, 606	< 0.001
	Polychaeta	7.25	9, 606	0.002			Herbivore	13.67	9, 606	< 0.001
	Sipuncula	17.99	3, 428	< 0.001			Omnivore	42.9	9, 606	< 0.001
Arthropoda	Amphipoda	10.88	9, 606	< 0.001			Carnivore	7.08	9, 606	< 0.001
	Arachnida	4.11	4, 235	0.012			Detritivore	136.97	8, 598	< 0.001
	Copepoda	-	-	-			Parasite	-	-	-
	Decapoda	30.32	9, 606	< 0.001		Body type	Soft	42.29	9, 606	< 0.001
	Hexapoda	11.14	5, 486	< 0.001			Firm	3.47	8, 598	0.005
	Isopoda	14.42	9, 606	< 0.001			Exoskeleton	12.75	9, 606	< 0.001
	Ostracoda	-	-	-			Shell/s	49.84	9, 606	< 0.001
	Pycnogonida	9.47	5, 461	< 0.001			Spines	25.57	1, 73	< 0.001
	Tanaidacea	6.66	3, 379	0.001		Mobility	Sessile	99	9, 606	< 0.001
	Thecostraca	46.79	7, 573	< 0.001			Crawler	60.71	9, 606	< 0.001
Bryozoa	Bryozoa	97.03	3, 230	< 0.001			Swimmer	19.05	9, 606	< 0.001
Chordata	Ascidiacea	1.94	4, 507	0.116
Cnidaria	Anthozoa	12.63	8, 598	< 0.001
	Hydrozoa	14.93	2, 162	< 0.001
Echinodermata	Asteroidea	5.06	4, 249	0.002
	Echinoidea	19.16	1, 73	< 0.001
	Holothuroidea	12.98	1, 82	< 0.001
	Ophiuroidea	14.86	3, 116	< 0.001
Mollusca	Bivalvia	20.92	8, 587	< 0.001
	Gastropoda	22.01	9, 606	< 0.001
	Polyplacophora	21	6, 216	< 0.001
Nematoda	Nematoda	89.39	2, 156	< 0.001
Nemertea	Nemertea	4.37	8, 587	0.017
Platyhelminthes	Platyhelminthes	72.94	5, 524	< 0.001
Porifera	Demospongiae	15.3	2, 132	< 0.001
